# Supplementary material for: Effect of COVID-19 on infections associated with medical devices in critical care
Source: BMC Infect Dis. 2024 Jan 22;24:110. doi: 10.1186/s12879-023-08934-1 (PMC10801999; doi:10.1186/s12879-023-08934-1)
Supplement: Supplementary file 2 — Supplementary Material 2 [file 12879_2023_8934_MOESM2_ESM.xlsx]

## Sheet: Sheet1
Table S1 HAIs Complete variables
ID	INCLUIDO	AÑO	Muerte_asociada	EDAD	SEXO	COVID	IAAS	FECHA INGRESO FSFB	DESENLACE	FECHA FINAL DE SEGUIMIENTO	FECHA EGRESO FSFB	FECHA_DE_FALLECIMIENTO	PROCEDENCIA	FECHA_INGRESO_UCI	FECHA_EGRESO_UCI	DÍAS_UCI	FECHA_SINTOMAS_INFECCION	CATETER_VASCULAR	FECHA_CATETER	FECHA_FINAL_CATETER	USO_SONDA	FECHA_SONDA	FECHA_FINAL_SONDA	USO_OROTRAQUEAL_TRAQUEOSTOMIA	FECHA_OROTRAQUEAL_TRAQUEOSTOMIA	FECHA_FINAL_OROTRAQUEAL_TRAQUEOSTOMIA	HEMOCULTIVO_POSITIVO	FECHA_HEMOCULTIVO	PATOGENO_HEMOCULTIVO	ITS_AC	UROCULTIVO_POSITIVO	FECHA_UROCULTIVO	PATOGENO_UROCULTIVO	ISTU_AC	CULTIVO_NEUMONIA_POSITIVAS	FECHA_CULTIVO_TRAQUEALES	PATOGENO_SECRECIONES	NEU	DESTINO	IAAS_GRAM_POS	FECHA_GRAM_POS	IAAS_GRAM_NEG	FECHA_GRAM_NEG	IAAS_ATIPICOS	FECHA_ATIPICOS	IAAS_HONGOS	FECHA_HONGOS	Tabaquismo	Obesidad
24	SI	2021	NO	77	M	SI	1	2021-02-06 13:01:03	MUERTO	2021-04-06 14:01:00		2021-04-06 14:01:00	Hospitzalización	2021-02-06		39	2021-02-10	SI	2021-02-07	2021-03-17	SI	2021-02-07	2021-03-17	SI	2021-02-07	2021-03-17	0		N/D	0	1	2021-02-09	E. faecalis	0	1	2021-02-10	K. pneumoniae	1	Hospitalización	1	2021-02-09	1	4	0	100	0	100	0	0
94	SI	2021	SI	48	M	SI	1	2021-06-13	MUERTO	2021-06-23 14:37:00		2021-06-23 14:37:00	Hospitalización	2021-06-20		3	2021-06-23	SI	2021-06-20	2021-06-23 14:37:00	SI	2021-06-20	2021-06-23 14:37:00	SI	2021-06-20	2021-06-23 14:37:00	1	2021-06-23	SAMS	1	0		N/D	0	0		N/D	0	Fallecio	1	2021-06-23	0	100	0	100	0	100	0	0
74	SI	2021	NO	56	M	SI	1	2021-05-31	MUERTO	2021-06-06 18:15:59		2021-06-06 18:15:59	Hospitalización	2021-06-03		3	2021-06-06	SI	2021-04-06	2021-06-06 18:15:59	SI	2021-04-06	2021-06-06 18:15:59	SI	2021-04-06	2021-06-06 18:15:59	1	2021-06-06	SAMS	1	0		N/D	0	0		N/D	0	Fallecio	1	2021-06-06	0	100	0	100	0	100	0	0
251	SI	2022	NO	26	M	NO	1	2022-04-26 22:27:33	VIVO	2022-05-10 16:31:41	2022-05-10 16:31:41		Urgencias	2022-04-27 23:57:42	2022-05-10 16:31:43	13.67	2022-05-01	SI	2022-04-27	2022-05-08	SI	2022-04-26	2022-05-02	SI	2022-04-26	2022-05-01	0		N/D	0	0		N/D	0	1	2022-05-01	SAMS	1	Domicilio	1	2022-05-01	0	100	0	100	0	100	1	0
72	SI	2021	NO	36	M	SI	1	2021-05-30 14:18:57	MUERTO	2021-06-14 08:24:00		2021-06-14 08:24:00	Urgencias	2021-06-01 23:47:02		13.33	2021-06-05	SI	2021-06-01	2021-06-14 08:24:00	SI	2021-06-01	2021-06-14 08:24:00	SI	2021-06-01	2021-06-14 08:24:00	1	2021-06-05	P. mirabilis	1	1	2021-06-05	E. faecalis	1	1	2021-06-05	SAMS	1	Fallecio	1	2021-06-05	1	3.009	0	100	0	100	0	0
37	SI	2021	NO	69	M	SI	1	2021-03-29 16:59:57	MUERTO	2021-04-29 16:02:00		2021-04-29 16:02:00	Hospitalización	2021-04-10 22:40:56		18.71	2021-04-14	SI	2021-04-11	2021-04-29 16:02:03	SI	2021-04-12	2021-04-29 16:02:03	SI	2021-04-12	2021-04-29 16:02:03	0		N/D	0	0		N/D	0	1	2021-04-14	SAMS	1	Fallecio	1	2021-04-14	0	100	0	100	0	100	0	1
58	SI	2021	NO	66	F	SI	1	2021-05-02 21:36:00	MUERTO	2021-05-18 13:54:59		2021-05-17 13:55:00	Urgencias	2021-05-04 20:55:58		13.67	2021-05-08	SI	2021-05-04 20:55:58	2021-05-18 13:54:59	SI	2021-05-04 20:55:58	2021-05-18 13:54:59	SI	2021-05-04 20:55:58	2021-05-18 13:54:59	0		N/D	0	0		N/D	0	1	2021-05-08	SAMR	1	Fallecio	1	2021-05-08	0	100	0	100	0	100	0	0
57	SI	2021	NO	49	M	SI	1	2021-05-02 14:58:59	MUERTO	2021-05-23 04:50:00		2021-05-23 04:50:00	Urgencias	2021-05-05 20:15:56		17.33	2021-05-09	SI	2021-05-05	2021-05-23 04:50:00	SI	2021-05-06	2021-05-23 04:50:00	SI	2021-05-05	2021-05-20 04:50:00	0		N/D	0	0		N/D	0	1	2021-05-09	SAMS	1	Fallecio	1	2021-05-09	0	100	0	100	0	100	0	0
177	SI	2022	SI	69	M	SI	1	2022-01-24 06:56:18	MUERTO	2022-01-31 21:53:40		2022-01-31 21:53:40	Urgencias	2022-01-24 18:11:13		7.13	2022-01-28	SI	2022-01-24 18:11:13	2022-01-31 21:53:40	SI	2022-01-24 18:11:13	2022-01-31 21:53:40	SI	2022-01-24 18:11:13	2022-01-31 21:53:40	1	2022-01-28	E. faecalis	1	1	2022-01-28	E. faecalis	1	1	2022-01-28	SAMS	1	Fallecio	1	2022-01-28	0	100	0	100	0	100	0	0
243	SI	2021	SI	69	M	NO	1	2021-12-26 15:14:58	MUERTO	2022-01-06 23:21:00		2022-01-06 23:21:00	Urgencias	2021-12-26 17:30:02		11.21	2021-12-30	SI	2021-12-27	2022-01-06 23:21:00	SI	2021-12-27	2022-01-06 23:21:00	SI	2021-12-27	2022-01-06 23:21:00	1	2021-12-30	E. faecalis	0	0		N/D	0	1	2021-12-30	K. variicola	1	Fallecio	1	2021-12-30	1	3.2708	0	100	0	100	0	1
102	SI	2021	NO	42	F	SI	1	2021-06-25 02:54:57	MUERTO	2021-07-09 17:12:59		2021-07-09 17:12:59	Urgencias	2021-07-02 06:40:01		7.42	2021-07-06	SI	2021-07-02 06:40:01	2021-07-09 17:12:59	SI	2021-07-02 06:40:01	2021-07-09 17:12:59	SI	2021-07-02 06:40:01	2021-07-09 17:12:59	0		N/D	0	0		N/D	0	1	2021-07-06	SAMS	1	Fallecio	1	2021-07-06	0	100	0	100	0	100	0	1
272	SI	2022	NO	27	F	NO	1	2022-09-13 17:41:00	VIVO	2022-11-03	2022-11-03		Remisión	2022-09-13 17:33:38	2022-11-03	51	2022-09-18	SI	2022-09-13	2022-11-03	SI	2022-09-13	2022-11-03	SI	2022-09-14	2022-11-03	1	2022-09-18	S. epidermidis	1	1	2022-09-18	K. pneumoniae	1	1	2022-09-19	S. Marcescens	1	Remisión	1	2022-09-18	1	5.2683	0	100	0	100	1	0
269	SI	2022	NO	73	F	NO	1	2022-08-31 16:19:20	VIVO	2022-09-30	2022-10-06		Urgencias	2022-09-01 00:45:04	2022-09-30	30	2022-09-06	SI	2022-08-31	2022-09-30	SI	2022-08-31	2022-09-13	SI	2022-08-31	2022-09-12	1	2022-09-06	S. epidermidis	1	1	2022-09-06	E. coli	1	1	2022-09-23	S. marcense	1	Hospitalizacion	1	2022-09-06	1	4.9687	0	100	0	100	0	0
254	SI	2021	NO	19	M	NO	1	2021-05-26	VIVO	2022-01-28 18:45:38	2022-01-28 18:45:38		Urgencias	2021-05-27	2021-06-11	16	2021-06-01	SI	2021-05-28	2021-06-11	SI	2021-05-28	2021-06-05	SI	2021-06-02	2021-06-03	1	2021-06-01	S. agalactiae	1	1	2021-06-01	E. faecalis	0	0		N/D	0	Domicilio	1	2021-06-01	0	100	1	5	0	100	0	1
114	SI	2021	SI	74	F	SI	1	2021-07-24	MUERTO	2021-08-02 11:57:59		2021-08-02 11:57:59	Hospitalización	2021-07-26		6	2021-07-31	SI	2021-07-27	2021-08-02 11:57:59	SI	2021-07-27	2021-08-02 11:57:59	SI	2021-07-27	2021-08-02 11:57:59	1	2021-07-31	SAMR	1	0		N/D	0	0		N/D	0	Fallecio	1	2021-07-31	0	100	0	100	0	100	0	0
140	SI	2021	NO	68	M	SI	1	2021-10-27 05:18:57	MUERTO	2021-12-12 03:15:00		2021-12-12 03:15:00	Remisión	2021-10-27 05:09:01		45.92	2021-11-02	SI	2021-10-28	2021-12-12 03:15:00	SI	2021-10-28	2021-12-12 03:15:00	SI	2021-10-28	2021-12-12 03:15:00	0		N/D	0	1	2021-11-11	S. marcescens	1	1	2021-11-02	No identificado	1	Fallecio	1	2021-11-02	1	5.7854	0	100	0	100	0	0
107	SI	2021	SI	64	F	SI	1	2021-07-02	MUERTO	2021-07-23 21:38:00		2021-07-23 21:38:00	Hospitalización	2021-07-10		13	2021-07-16	SI	2021-07-10	2021-07-23 21:38:00	SI	2021-07-10	2021-07-23 21:38:00	SI	2021-07-10	2021-07-23 21:38:00	1	2021-07-22	S. epidermidis	1	1	2021-07-15	P. miribalis	0	1	2021-07-16	SAMS	1	Fallecio	1	2021-07-16	1	5	0	100	0	100	0	0
43	SI	2021	SI	75	M	SI	1	2021-04-08	MUERTO	2021-04-23 04:59:00		2021-04-23 04:59:00	Urgencias	2021-04-10		13	2021-04-16	SI	2021-04-10	2021-04-23 04:59:00	SI	2021-04-10	2021-04-23 04:59:00	SI	2021-04-10	2021-04-23 04:59:00	0		N/D	0	1	2021-04-16	E. faecalis	1	1	2021-04-17	P. miribalis	1	Fallecio	1	2021-04-16	1	7	0	100	0	100	0	0
73	SI	2021	SI	77	F	SI	1	2021-05-30 18:11:57	MUERTO	2021-06-18 19:52:59		2021-06-18 19:52:59	Hospitalización	2021-06-02 16:00:02		16.13	2021-06-09	SI	2021-06-02	2021-06-18 19:52:59	SI	2021-06-02	2021-06-18 19:52:59	SI	2021-06-02	2021-06-18 19:52:59	0		N/D	0	1	2021-06-09	E. faecalis	1	1	2021-06-09	K. pneumoniae	1	Fallecido	1	2021-06-09	1	6.3333	0	100	0	100	0	0
259	SI	2022	NO	65	M	SI	1	2022-08-30 06:41:36	VIVO	2022-09-24	2022-10-18		Urgencias	2022-08-30 10:06:31	2022-09-24	25	2022-09-06	SI	2022-08-30	2022-09-24	SI	2022-08-30	2022-09-20	SI	2022-08-30	2022-09-16	0		N/D	0	1	2022-09-06	E. coli	1	1	2022-09-06	S. pseudintermidius	0	Hospitalizacion	1	2022-09-06	1	6.5788	0	100	0	100	1	0
69	SI	2021	SI	75	M	SI	1	2021-05-23 11:09:01	MUERTO	2021-06-10 10:48:00		2021-06-10 10:48:00	Urgencias	2021-05-25 20:52:56		15.54	2021-06-03	SI	2021-05-25	2021-06-10 10:48:00	SI	2021-05-25	2021-06-10 10:48:00	SI	2021-05-25	2021-06-10 10:48:00	0		N/D	0	0		N/D	0	1	2021-06-03	S. pneumoniae	1	Fallecido	1	2021-06-03	0	100	0	100	0	100	0	0
4	SI	2021	SI	63	M	SI	1	2020-12-31	MUERTO	2021-02-08 05:19:00		2021-02-08 05:19:00	Hospitzalización	2021-01-08		30	2021-01-17	SI	2021-01-11	2021-02-08	SI	2021-01-11	2021-01-30	SI	2021-01-21	2021-02-08	1	2021-01-17	S. hominis	0	1	2021-01-17	K. pneumoniae (KPC)	1	1	2021-01-24	P. aeruginosa	1	Fallecio	1	2021-01-17	1	9	0	100	0	100	0	0
106	SI	2021	NO	67	M	SI	1	2021-07-02	MUERTO	2021-08-03 11:17:00		2021-08-03 11:17:00	Hospitalización	2021-07-07		25	2021-07-16	SI	2021-07-07	2021-08-03 11:17:00	SI	2021-07-07	2021-08-03 11:17:00	SI	2021-07-07	2021-08-03 11:17:00	1	2021-07-16	S. epidermidis	1	1	2021-07-16	Candida spp	0	1	2021-07-16	K. pneumoniae	1	Fallecio	1	2021-07-16	1	9	0	100	1	9	0	0
31	SI	2021	NO	72	F	SI	1	2021-03-15	MUERTO	2021-04-02 02:41:00		2021-04-02 02:41:00	Hospitalización	2021-03-16		17	2021-03-25	SI	2021-03-16	2021-04-02	SI	2021-03-17	2021-04-02	SI	2021-03-17	2021-04-02	1	2021-03-25	S. epidermidis	1	0		N/D	0	0		N/D	0	Fallecio	1	2021-03-25	0	100	0	100	0	100	1	0
8	SI	2021	SI	65	F	SI	1	2021-01-04	MUERTO	2021-01-22 05:53:00		2021-01-22 05:53:00	Urgencias	2021-01-05		17	2021-01-13	SI	2021-01-05	2021-01-22	SI	2021-01-05	2021-01-22	SI	2021-01-05	2021-01-22	1	2021-01-15	S. hominis	1	0		N/D	0	0		N/D	0	Fallecio	1	2021-01-15	0	100	0	100	0	100	0	0
7	SI	2021	SI	76	M	SI	1	2021-01-03	MUERTO	2021-01-20 08:03:59		2021-01-20 08:03:59	Urgencias	2021-01-05		15	2021-01-16	SI	2021-01-05	2021-01-20	SI	2021-01-05	2021-01-20	SI	2021-01-05	2021-01-20	1	2021-01-16	K. pneumoniae (KPC)	1	0		N/D	0	1	2021-01-16	SAMS	0	Fallecio	1	2021-01-16	1	11	0	100	0	100	0	0
104	SI	2021	NO	59	M	SI	1	2021-06-26	MUERTO	2021-08-26 12:54:00		2021-08-26 12:54:00	Hospitalización	2021-06-27		54	2021-07-10	SI	2021-06-27	2021-08-26 12:54:00	SI	2021-06-27	2021-08-26 12:54:00	SI	2021-06-27	2021-08-26 12:54:00	1	2021-07-10	S. argentus	1	1	2021-08-07	Candida spp	0	1	2021-08-02	K. pneumoniae	0	Fallecio	1	2021-07-10	1	36	0	100	1	41	0	1
65	SI	2021	SI	49	F	SI	1	2021-05-11	MUERTO	2021-06-05 17:24:00		2021-06-05 17:24:00	Hospitalización	2021-05-20		16	2021-06-02	SI	2021-05-16	2021-06-05 17:24:00	SI	2021-05-16	2021-06-05 17:24:00	SI	2021-05-16	2021-06-05 17:24:00	1	2021-06-02	S. epidermidis	1	1	2021-06-02	K. pneumoniae	0	0		N/D	0	Fallecio	1	2021-06-02	1	13	0	100	0	100	0	0
95	SI	2021	SI	46	M	SI	1	2021-06-13	MUERTO	2021-06-29 18:13:00		2021-06-29 18:13:00	Urgencias	2021-06-14		14	2021-06-27	SI	2021-06-14	2021-06-29 18:13:00	SI	2021-06-14	2021-06-29 18:13:00	SI	2021-06-14	2021-06-29 18:13:00	1	2021-06-27	K. pneumoniae (KPC)	1	0		N/D	0	1	2021-06-28	SAMS	1	Fallecio	1	2021-06-28	1	13	0	100	0	100	0	0
105	SI	2021	SI	72	F	SI	1	2021-06-26	MUERTO	2021-07-18 12:29:00		2021-07-18 12:29:00	Urgencias	2021-06-28		20	2021-07-12	SI	2021-06-28	2021-07-18 12:29:00	SI	2021-06-28	2021-07-18 12:29:00	SI	2021-06-28	2021-07-18 12:29:00	1	2021-07-12	K. pneumoniae	1	1	2021-07-12	E. faecalis	1	0		N/D	0	Fallecio	1	2021-07-12	1	14	0	100	0	100	0	0
47	SI	2021	SI	77	M	SI	1	2021-04-19	MUERTO	2021-05-08 07:14:00		2021-05-08 07:14:00	Hospitalización	2021-04-22		16	2021-05-07	SI	2021-04-22	2021-05-08 07:14:00	SI	2021-04-22	2021-05-08 07:14:00	SI	2021-05-07	2021-05-08 07:14:00	0		N/D	0	0		N/D	0	1	2021-05-07	SAMS	1	Fallecio	1	2021-05-07	0	100	0	100	0	100	0	0
166	SI	2022	SI	53	M	SI	1	2022-01-10 10:59:22	MUERTO	2022-01-29 16:06:37		2022-01-29 16:06:37	Urgencias	2022-01-10 14:33:38		19.04	2022-01-18	SI	2022-01-11	2022-01-29 16:06:37	SI	2022-01-11	2022-01-29 16:06:37	SI	2022-01-11	2022-01-29 16:06:37	1	2022-01-26	E. faecalis	1	1	2022-01-18	E. coli	1	1	2022-01-18	Candida spp	0	Fallecido	1	2022-01-26	1	3.3933	1	3.3933	0	100	0	1
87	SI	2021	SI	58	M	SI	1	2021-06-10 01:58:56	MUERTO	2021-08-01 10:39:00		2021-08-01 10:39:00	Urgencias	2021-06-11		51	2021-06-17	SI	2021-07-05	2021-08-01 10:39:00	SI	2021-06-11	2021-08-01 10:39:00	SI	2021-06-11	2021-08-01 10:39:00	1	2021-07-09	S. epidermidis	1	1	2021-07-09	K. pneumoniae	1	1	2021-06-18	K. oxytoca	1	Fallecio	1	2021-07-09	1	28	0	100	0	100	0	1
12	SI	2021	SI	82	M	SI	1	2021-01-16	MUERTO	2021-03-21 20:50:00		2021-03-21 20:50:00	Hospitzalización	2021-01-20		60	2021-02-06	SI	2021-01-20	2021-03-21	SI	2021-01-20	2021-03-21	SI	2021-01-20	2021-03-21	1	2021-02-27	E. faecalis	1	0		N/D	0	1	2021-02-06	K. pneumoniae (KPC)	1	Fallecio	1	2021-02-27	1	17	0	100	0	100	0	0
97	SI	2021	NO	58	M	SI	0	2021-06-15 16:38:03	MUERTO	2021-07-16 08:39:00		2021-07-16 08:39:00	Urgencias	2021-06-28		17.67		SI	2021-06-28	2021-07-16 08:39:00	SI	2021-06-28	2021-07-16 08:39:00	SI	2021-06-28	2021-07-16 08:39:00	0		N/D	0	0		N/D	0	1	2021-06-28	SAMS	1	Fallecio	0		0	100	0	100	0	100	0	0
55	SI	2021	NO	60	M	SI	1	2021-04-25 15:25:03	MUERTO	2021-05-02 12:33:59		2021-05-02 12:33:59	Urgencias	2021-04-25 23:06:00		6.54	2021-04-29	SI	2021-04-27	2021-05-02 12:33:59	SI	2021-04-27	2021-05-02 12:33:59	SI	2021-04-28	2021-05-02 12:33:59	0		N/D	0	0		N/D	0	1	2021-04-29	K. pneumoniae	1	Fallecio	0		1	3.0375	0	100	0	100	0	0
115	SI	2021	NO	64	F	SI	1	2021-07-27 18:34:59	MUERTO	2021-08-01 18:35:00		2021-08-01 18:35:00	Urgencias	2021-07-28 02:33:56		4.67	2021-08-01	SI	2021-07-28 02:33:56	2021-08-01 18:35:00	SI	2021-07-31	2021-08-01 18:35:00	SI	2021-07-31	2021-08-01 18:35:00	0		N/D	0	0		N/D	0	1	2021-08-01	Candida spp	1	Fallecio	0		0	100	0	100	1	3.8931	0	0
229	SI	2022	NO	59	M	NO	0	2022-03-29 16:30:08	VIVO	2022-04-06 14:32:21	2022-04-06 14:32:21		Remision	2022-03-29 18:28:39	2022-04-06 14:32:21	7.83		SI	2022-03-29	2022-04-03	SI	2022-03-29	2022-04-06	SI	2022-03-29	2022-04-04	0		N/D	0	0		N/D	0	1	2022-03-30	SAMS	0	Traslado	0		0	100	0	100	0	100	0	0
98	SI	2021	SI	54	F	SI	1	2021-06-17	MUERTO	2021-07-15 13:54:59		2021-07-15 13:54:59	Urgencias	2021-06-18		28	2021-07-12	SI	2021-06-20	2021-07-15 13:54:59	SI	2021-06-20	2021-07-15 13:54:59	SI	2021-06-20	2021-07-15 13:54:59	0		N/D	0	1	2021-06-22	E. coli	1	1	2021-06-22	P. aeruginosa	1	Fallecio	0		1	4	0	100	0	100	0	0
36	SI	2021	SI	88	F	SI	1	2021-03-29	MUERTO	2021-04-21 02:03:59		2021-04-21 02:03:59	Urgencias	2021-03-30		22	2021-04-13	SI	2021-03-31	2021-04-20	SI	2021-03-31	2021-04-20	SI	2021-03-31	2021-04-20	1	2021-04-14	E. cloacae	0	1	2021-04-13	E. cloacae	0	1	2021-04-03	No identificado	1	Fallecio	0		1	14	1	4	0	100	0	0
42	SI	2021	NO	77	M	SI	1	2021-04-07 13:49:00	MUERTO	2021-04-25 17:28:00		2021-04-25 17:28:00	Hospitalización	2021-04-11 09:11:57		14.33	2021-04-15	SI	2021-04-12	2021-04-25 17:28:01	SI	2021-04-12	2021-04-25 17:28:01	SI	2021-04-12	2021-04-25 17:28:01	0		N/D	0	0		N/D	0	1	2021-04-15	E. coli	1	Fallecio	0		1	3.6167	0	100	0	100	0	0
108	SI	2021	NO	70	M	SI	1	2021-07-03 09:36:00	MUERTO	2021-08-11 13:11:00		2021-08-11 13:11:00	Urgencias	2021-07-06 13:01:03		36	2021-07-13	SI	2021-07-12	2021-07-17	SI	2021-07-06 13:01:03	2021-08-11 13:11:00	SI	2021-07-09	2021-08-11 13:11:00	0	2021-07-13	N/D	0	0		N/D	0	1	2021-07-13	K. oxytoca	1	Fallecio	0		1	6.4576	0	100	0	100	0	1
83	SI	2021	NO	45	M	SI	1	2021-06-07	VIVO	2021-07-17 13:14:59	2021-07-17 13:14:59		Hospitalizaicon	2021-06-12	2021-07-16	34	2021-06-20	SI	2021-06-12	2021-07-16	SI	2021-06-12	2021-07-16	SI	2021-06-12	2021-07-16	1	2021-06-20	B. cepacia	1	0		N/D		1	2021-06-16	K. pneumoniae	1	Hospitalizacion	0		1	4	0	100	0	100	1	0
88	SI	2021	NO	61	F	SI	1	2021-06-10 15:33:59	MUERTO	2021-07-11 09:24:00		2021-07-11 09:24:00	Urgencias	2021-06-22 22:40:57		21.42	2021-06-26	SI	2021-06-22 22:40:57	2021-07-11 09:24:00	SI	2021-06-22	2021-07-11 09:24:00	SI	2021-06-22	2021-07-11 09:24:00	0		N/D	0	0		N/D	0	1	2021-06-26	Aspergilus	1	Fallecio	0		0	100	0	100	1	3.0549	0	1
175	SI	2022	NO	76	M	SI	1	2022-01-21 12:15:07	MUERTO	2022-02-17 09:32:02		2022-02-17 09:32:02	Urgencias	2022-01-24 10:23:13		23.96	2022-01-28	SI	2022-01-24	2022-02-17 09:32:02	SI	2022-01-24	2022-02-17 09:32:02	SI	2022-01-24	2022-02-17 09:32:02	0		N/D	0	0		N/D	0	1	2022-01-28	E. hormaechii	1	Fallecido	0		1	3.5672	0	100	0	100	0	0
240	SI	2021	NO	44	M	NO	0	2021-10-19 16:03:04	MUERTO	2021-10-30 09:54:59		2021-10-30 09:54:59	Urgencias	2021-10-19 22:01:03		10.79		SI	2021-10-20	2021-10-27 09:55:00	SI	2021-10-20	2021-10-30 09:54:59	SI	2021-10-20	2021-10-30 09:54:59	0		N/D	0	0		N/D	0	1	2021-10-24	Candida spp	0	Fallecio	0		0	100	0	100	0	100	1	0
267	SI	2022	NO	70	F	NO	1	2022-02-11 17:23:51	VIVO	2022-03-11 23:51:08	2022-03-11 23:51:08		Remision	2022-02-11 17:14:55	2022-03-11 23:51:12	28.25	2022-02-15	SI	2022-02-11	2022-03-11	SI	2022-02-11	2022-03-11	SI	2022-02-11	2022-03-11	0		N/D	0	0		N/D	0	1	2022-02-15	K. pneumoniae	1	Remision	0		1	3.2813	0	100	0	100	0	1
109	SI	2021	NO	63	F	SI	1	2021-07-05 22:21:04	MUERTO	2021-07-27 13:23:00		2021-07-27 13:23:00	Urgencias	2021-07-15 00:16:59		12.54	2021-07-20	SI	2021-07-15 00:16:59	2021-07-27 13:23:00	SI	2021-07-15 00:16:59	2021-07-27 13:23:00	SI	2021-07-15 00:16:59	2021-07-27 13:23:00	0		N/D	0	1	2021-07-20	P. miribalis	1	1	2021-07-20	E. cloacae	1	Fallecio	0		1	4.9882	0	100	0	100	0	0
86	SI	2021	NO	61	F	SI	1	2021-06-10	MUERTO	2021-07-07 01:09:59		2021-07-07 01:09:59	Urgencias	2021-06-11		26	2021-06-16	SI	2021-06-11	2021-07-07 01:09:59	SI	2021-06-11	2021-07-07 01:09:59	SI	2021-06-11	2021-07-07 01:09:59	1	2021-06-16	E. coli	1	1	2021-06-16	P. miribalis	1	1	2021-06-16	E. coli	1	Fallecio	0		1	5	0	100	0	100	0	1
51	SI	2021	NO	68	F	SI	1	2021-04-22 13:12:00	MUERTO	2021-05-11 16:50:00		2021-05-11 16:50:00		2021-05-03 11:08:00		8.21	2021-05-07	SI	2021-05-02	2021-05-11 16:50:00	SI	2021-05-02	2021-05-11 16:50:00	SI	2021-05-02	2021-05-11 16:50:00	0		N/D	0	1	2021-05-07	E. coli	1	1	2021-05-07	K. pneumoniae (KPC)	1	Fallece	0		1	3.5361	0	100	1	3.5361	0	0
167	SI	2022	SI	59	M	SI	1	2022-01-14 15:21:10	MUERTO	2022-02-08 01:47:34		2022-02-08 01:47:34	Hospitalización	2022-01-18 22:42:40		20.13	2022-01-23	SI	2022-01-19	2022-02-08 01:47:34	SI	2022-01-19	2022-02-08 01:47:34	SI	2022-01-19	2022-02-08 01:47:34	1	2022-01-30	K. oxytoca	1	0		N/D	0	1	2022-01-24	K. oxytoca	1	Fallecido	0		1	5.0537	0	100	0	100	0	0
237	SI	2022	NO	90	F	NO	1	2022-06-28 19:07:23	MUERTO	2022-07-09 06:29:28		2022-07-09 06:29:28	Cirugía	2022-06-29 00:01:17		10.25	2022-07-03	SI	2022-06-29 00:01:17	2022-07-02	NO			SI	2022-07-04	2022-07-09 06:29:28	0		N/D	0	0		N/D	0	1	2022-07-09	K. aerogenes	1	Fallecio	0		1	3.9991	0	100	0	100	0	0
3	SI	2021	SI	69	M	SI	1	2020-12-28	MUERTO	2021-01-11 18:54:59		2021-01-11 18:54:59	Urgencias	2020-12-29		12	2021-01-09	SI	2021-01-01	2021-01-11	SI	2021-01-01	2021-01-11	SI	2021-01-04	2021-01-11	0		N/D	0	0		N/D	0	1	2021-01-09	No identificado	1	Fallecio	0		0	100	1	11	0	100	0	0
18	SI	2021	NO	83	F	SI	0	2021-01-27 16:43:58	MUERTO	2021-02-23 15:45:00		2021-02-23 15:45:00	Hospitzalización	2021-02-07 11:10:01		16.17		SI	2021-02-07 11:10:01	2021-06-12 07:57:00	SI	2021-02-07 11:10:01	2021-07-02 00:13:59	SI	2021-02-10	2021-06-25 14:17:59	0		N/D	0	0		N/D	0	1	2021-02-15	K. pneumoniae	0	Fallecio	0		0	100	0	100	0	100	0	0
176	SI	2022	NO	91	M	SI	1	2022-01-22 12:16:33	MUERTO	2022-03-12 20:41:39		2022-03-12 20:41:39	Urgencias	2022-01-23 16:51:10		48.13	2022-01-29	SI	2022-01-24	2022-03-12 20:41:39	SI	2022-01-24	2022-03-12 20:41:39	SI	2022-01-24	2022-03-12 20:41:39			N/D	0	0		N/D	0	1	2022-01-29	K. pneumoniae	1		0		0	100	0	100	0	100	0	0
185	SI	2022	NO	75	M	SI	1	2022-02-06 15:09:04	MUERTO	2022-02-24 12:33:06		2022-02-24 12:33:06	Urgencias	2022-02-10 03:52:59		14.33	2022-02-15	SI	2022-02-10	2022-02-24 12:33:06	SI	2022-02-10	2022-02-24 12:33:06	SI	2022-02-10	2022-02-24 12:33:06	0		N/D	0	0		N/D	0	1	2022-02-15	No identificado	1	Fallecio	0		0	100	1	4.8382	0	100	0	0
44	SI	2021	NO	56	F	SI	0	2021-04-09	MUERTO	2021-05-04 09:13:59		2021-05-04 09:13:59	Hospitalización	2021-04-20 08:03:59		14.04		SI	2021-04-20 08:03:59	2021-05-04 09:13:59	SI	2021-04-20 08:03:59	2021-05-04 09:13:59	SI	2021-04-20 08:03:59	2021-05-04 09:13:59	0		N/D	0	0		N/D	0	1	2021-04-26	Candida spp	0	Fallecio	0		0	100	0	100	0	100	0	1
103	SI	2021	NO	45	M	SI	1	2021-06-25 19:38:03	MUERTO	2021-07-09 06:49:59		2021-07-09 06:49:59	Urgencias	2021-07-01 04:36:02		8.08	2021-07-07	SI	2021-07-01 04:36:02	2021-07-09 06:49:59	SI	2021-07-01 04:36:02	2021-07-09 06:49:59	SI	2021-07-01 04:36:02	2021-07-09 06:49:59	0		N/D	0	0		N/D	0	1	2021-07-07	No identificado	1	Fallecio	0		0	100	1	5.8083	0	100	0	1
68	SI	2021	SI	56	M	SI	1	2021-05-13 19:56:03	MUERTO	2021-06-03		2021-06-03	Urgencias	2021-05-16		14.08	2021-05-22	SI	2021-05-18	2021-06-03	SI	2021-05-18	2021-06-02	SI	2021-05-18	2021-06-03	0		N/D	0	0		N/D	0	1	2021-05-24	E. cloacae	1	Fallecido	0		1	8	0	100	0	100	0	0
112	SI	2021	SI	49	M	SI	1	2021-07-16	MUERTO	2021-08-09 13:02:00		2021-08-09 13:02:00	Urgencias	2021-07-16		23	2021-08-02	SI	2021-07-17	2021-08-09 13:02:00	SI	2021-07-17	2021-08-09 13:02:00	SI	2021-07-17	2021-08-09 13:02:00	1	2021-08-02	K. pneumoniae (KPC)	1	0		N/D	0	1	2021-07-24	K. variicola	0	Fallecio	0		1	8	0	100	0	100	1	0
17	SI	2021	SI	78	F	SI	1	2021-01-27	MUERTO	2021-02-20 08:55:59		2021-02-20 08:55:59	Hospitzalización	2021-01-31		20	2021-02-18	SI	2021-01-31	2021-02-20	SI	2021-02-04	2021-02-20	SI	2021-02-11	2021-02-20	0		N/D	0	0		N/D	0	1	2021-02-18	No identificado	1	Fallecio	0		0	100	1	18	0	100	0	0
21	SI	2021	SI	73	F	SI	1	2021-02-02	MUERTO	2021-03-09 16:48:00		2021-03-09 16:48:00	Hospitzalización	2021-02-08		29	2021-03-16	SI	2021-02-08	2021-03-09	SI	2021-02-08	2021-03-09	SI	2021-02-08	2021-03-09	0		N/D	0	0		N/D	0	1	2021-02-16	E. cloacae	1	Fallecio	0		1	8	0	100	0	100	0	0
66	SI	2021	NO	52	M	SI	1	2021-05-11 12:30:57	MUERTO	2021-05-23 15:02:00		2021-05-23 15:02:00	Urgencias	2021-05-14 12:24:02		9.08	2021-05-21	SI	2021-05-13	2021-05-23 15:02:00	SI	2021-05-13	2021-05-23 15:02:00	SI	2021-05-13	2021-05-23 15:02:00	0		N/D	0	0		N/D	0	1	2021-05-21	K. pneumoniae	0	Fallecio	0		1	6.4833	0	100	0	100	0	1
35	NO	2021	SI	55	M	SI	1	2021-03-27	MUERTO	2021-04-15 18:38:00		2021-04-15 18:38:00	Remitido	2021-03-27		20	2021-04-07	SI	2021-03-27	2021-04-15	SI	2021-03-27	2021-04-15	SI	2021-03-27	2021-04-15	1	2021-04-07	B. cepacia	1	1	2021-04-04	P. aeruginosa	0	1	2021-04-05	P. aeruginosa	0	Fallecio	0		1	8	0	100	0	100	0	0
33	NO	2021	SI	68	F	SI	1	2021-03-17	MUERTO	2021-03-31 21:15:59		2021-03-31 21:15:59	Remitido	2021-03-17		14	2021-03-27	SI	2021-03-18	2021-03-31	SI	2021-03-17	2021-03-31	SI	2021-03-18	2021-03-31	0		N/D	0	1	2021-03-27	E. coli (BLEE)	0	1	2021-03-27	No identificado	1	Fallecio	0		1	10	1	10	0	100	0	0
113	SI	2021	NO	66	F	SI	1	2021-07-16 15:56:00	MUERTO	2021-08-09 18:56:00		2021-08-09 18:56:00	Urgencias	2021-07-16 21:59:02		23.83	2021-07-26	SI	2021-07-17	2021-08-09 18:56:00	SI	2021-07-17	2021-08-09 18:56:00	SI	2021-07-17	2021-08-09 18:56:00	0		N/D	0	1	2021-07-29	Candida spp	1	1	2021-07-26	Candida spp	1	Fallecio	0		0	100	0	100	1	9.084	0	1
99	SI	2021	SI	57	M	SI	1	2021-06-18	MUERTO	2021-07-17 16:59:00		2021-07-17 16:59:00	Hospitalización	2021-06-20		27	2021-06-30	SI	2021-06-21	2021-07-17 16:59:00	SI	2021-06-21	2021-07-17 16:59:00	SI	2021-06-21	2021-07-17 16:59:00	1	2021-06-30	K. pneumoniae (KPC)	1	0		N/D	0	1	2021-06-30	K. pneumoniae (KPC)	1	Fallecio	0		1	10	0	100	0	100	0	0
100	SI	2021	NO	62	F	SI	1	2021-06-20	MUERTO	2021-07-20 17:33:59		2021-07-20 17:33:59	Hospitalización	2021-06-23		27	2021-07-10	SI	2021-06-23	2021-07-20 17:33:59	SI	2021-06-23	2021-07-20 17:33:59	SI	2021-06-23	2021-07-20 17:33:59	0		N/D	0	1	2021-07-13	Candida spp	1	1	2021-07-03	M. morgani	1	Fallecio	0		1	10	0	100	1	20	0	0
11	SI	2021	SI	73	M	SI	1	2021-01-16	MUERTO	2021-02-21 18:15:59		2021-02-21 18:15:59	Urgencias	2021-01-17		34	2021-02-05	SI	2021-01-17	2020-02-20	SI	2021-01-17	2020-02-20	SI	2021-01-18	2021-02-20	1	2021-02-05	P. aeruginosa	1	1	2021-01-29	P. miribalis	0	1	2021-01-29	E. coli (BLEE)	0	Fallecio	0		1	12	0	100	0	100	0	0
59	SI	2021	NO	64	M	SI	1	2021-05-05	MUERTO	2021-05-30 07:48:00		2021-05-30 07:48:00	Urgencias	2021-05-06		24	2021-05-21	SI	2021-05-06	2021-05-30 07:48:00	SI	2021-05-11	2021-05-30 07:48:00	SI	2021-05-11	2021-05-30 07:48:00	1	2021-05-15	K. oxytoca KPC	1	0		N/D	0	1	2021-05-22	S. marcense	1	Fallecio	0		1	9	0	100	0	100	0	0
93	SI	2021	NO	64	M	SI	1	2021-06-13	MUERTO	2021-08-19 10:41:00		2021-08-19 10:41:00	Urgencias	2021-06-14		62	2021-07-15	SI	2021-06-16	2021-08-19 10:41:00	SI	2021-06-16	2021-08-19 10:41:00	SI	2021-06-16	2021-08-19 10:41:00	1	2021-07-15	P. aeruginosa	1	1	2021-07-11	Candida spp	1	1	2021-07-01	Candida spp	0	Fallecio	0		1	31	0	100	1	17	0	0
131	SI	2021	SI	74	M	SI	1	2021-09-23	MUERTO	2021-10-26 02:42:00		2021-10-26 02:42:00	Hospitalización	2021-09-25		31	2021-10-14	SI	2021-09-27	2021-10-26 02:42:00	SI	2021-09-27	2021-10-26 02:42:00	SI	2021-09-29	2021-10-26 02:42:00	1	2021-10-12	E. cloacae	0	0		N/D	0	1	2021-10-14	B. cepacia	1	Fallecio	0		1	17	0	100	0	100	0	0
91	SI	2021	SI	42	M	SI	1	2021-06-12	MUERTO	2021-07-03 19:52:00		2021-07-03 19:52:00	Hospitalización	2021-06-17		16	2021-07-02	SI	2021-06-17	2021-07-03 19:52:00	SI	2021-06-17	2021-07-03 19:52:00	SI	2021-06-17	2021-07-03 19:52:00	0		N/D	0	0		N/D	0	1	2021-07-02	No identificado	1	Fallecio	0		0	100	1	15	0	100	0	0
5	SI	2021	SI	75	M	SI	1	2020-12-31 23:03:59	MUERTO	2021-01-23 10:03:00		2021-01-23 10:03:00	Hospitzalización	2021-01-06		15.83	2021-01-22	SI	2021-01-06	2021-01-23 10:03:04	SI	2021-01-06	2021-01-23 10:03:04	SI	2021-01-06	2021-01-23 10:03:04	0		N/D	0	1	2021-01-12	Candida spp	0	1	2021-01-22	No identificado	1	Fallecio	0		0	100	1	16	1	6	0	0
118	SI	2021	NO	70	F	NO	0	2021-12-15 00:05:02	MUERTO	2021-12-17 09:49:59		2021-12-17 09:49:59	Urgencias	2021-12-16 01:15:01		1.33		SI	2021-12-16	2021-12-17 09:49:59	SI	2021-12-16	2021-12-17 09:49:59	SI	2021-12-16	2021-12-17 09:49:59	1	2021-12-15	Streptococcus spp	0	1	2021-12-17	E. coli	0	0		N/D	0	Fallecio	0		0	100	0	100	0	100	0	0
241	SI	2021	NO	38	F	NO	0	2021-08-24 01:38:03	MUERTO	2021-09-02 21:27:00		2021-09-02 21:27:00	Remitida	2021-08-24 00:49:58		10.83		SI	2021-08-26	2021-09-02	SI	2021-08-24	2021-09-02	SI	2021-08-24	2021-09-02 21:27:00	0		N/D	0	1	2021-08-26	E. coli (BLEE)	0	0		N/D	0	Fallecio	0		0	100	0	100	0	100	0	0
266	SI	2021	NO	77	M	NO	0	2021-12-11 21:20:00	MUERTO	2022-01-08 02:39:59		2022-01-08 02:39:59	Urgencias	2021-12-12 17:04:59		26.38		SI	2021-12-13	2022-01-08 02:39:59	SI	2021-12-12	2022-01-08 02:39:59	SI	2021-12-28	2022-01-08 02:39:59	1	2021-12-25	S. hominis	0	1	2021-12-16	E. coli	0	0		N/D	0	Fallecio	0		0	100	0	100	0	100	0	0
76	SI	2021	NO	54	F	SI	1	2021-05-31 01:19:03	MUERTO	2021-06-18 07:00:00		2021-06-18 07:00:00	Urgencias	2021-06-05 15:45:56		13.63	2021-06-10	SI	2021-06-05	2021-06-18 07:00:00	SI	2021-06-05	2021-06-18 07:00:00	SI	2021-06-05	2021-06-18 07:00:00	0		N/D	0	1	2021-06-10	Candida spp	0	0		N/D	0	Fallecio	0		0	100	0	100	1	4.3431	0	0
174	SI	2022	NO	76	M	SI	1	2022-01-20 15:28:22	MUERTO	2022-02-17 00:42:52		2022-02-17 00:42:52	Urgencias	2022-01-21 05:58:07		26.75	2022-01-29	SI	2022-01-24	2022-02-17 00:42:52	SI	2022-01-24	2022-02-17 00:42:52	SI	2022-01-24	2022-02-17 00:42:52	0		N/D	0	1	2022-01-29	E. coli	1	0		N/D	0	Fallecido	0		1	7.7513	0	100	0	100	1	0
64	SI	2021	NO	46	M	SI	1	2021-05-10 23:46:01	MUERTO	2021-06-05 20:39:00		2021-06-05 20:39:00	Urgencias	2021-05-15		22	2021-05-24	SI	2021-05-16	2021-06-05 20:39:00	SI	2021-05-16	2021-06-05 20:39:00	SI	2021-05-16	2021-06-05 20:39:00	0		N/D	0	1	2021-05-24	Candida spp	1	0		N/D	0	Fallecio	0		0	100	0	100	1	3	0	0
150	SI	2021	NO	70	M	SI	1	2021-11-28 11:51:04	MUERTO	2021-12-29 13:39:00		2021-12-29 13:39:00	Urgencias	2021-12-03 10:12:00		26.13	2021-12-24	SI	2021-12-08	2021-12-29 13:39:00	SI	2021-12-08	2021-12-29 13:39:00	SI	2021-12-08	2021-12-29 13:39:00	1	2021-12-20	Candida spp	1	1	2021-12-20	Candida spp	0	0		N/D	0	Fallecio	0		0	100	0	100	1	16.575	0	0
128	SI	2021	NO	69	M	NO	0	2021-12-24 13:12:00	MUERTO	2021-12-26 10:34:59		2021-12-26 10:34:59	Remisión	2021-12-24 14:37:58		1.79		SI	2021-12-24	2021-12-26 10:34:59	SI	2021-12-24	2021-12-26 10:34:59	SI	2021-12-24	2021-12-26 10:34:59	1	2021-12-24	Streptococcus spp	0	0		N/D	0	0		N/D	0	Fallecio	0		0	100	0	100	0	100	0	0
250	SI	2021	NO	76	M	NO	1	2021-11-01	MUERTO	2021-11-18 10:07:59		2021-11-18 10:07:59	Urgencias	2021-11-05		13	2021-11-10	SI	2021-11-05	2021-11-18 10:07:59	SI	2021-11-05	2021-11-18 10:07:59	NO			1	2021-11-10	C. koseri	1	0		N/D	0	1	2021-11-17	Candida spp	1	Fallecio	0		1	5	0	100	1	12	0	0
62	SI	2021	SI	83	M	SI	1	2021-05-08	MUERTO	2021-05-31 14:01:59		2021-05-31 14:01:59	Hospitalización	2021-05-09		22	2021-05-27	SI	2021-05-18	2021-05-31 14:01:59	SI	2021-05-18	2021-05-31 14:01:59	SI	2021-05-18	2021-05-31 14:01:59	1	2021-05-27	Candida spp	1	0		N/D	0	0		N/D	0	Fallecio	0		0	100	0	100	1	18	0	0
264	SI	2021	NO	57	M	NO	1	2021-10-24 17:31:03	MUERTO	2021-11-17 23:14:00		2021-11-17 23:14:00	Urgencias	2021-10-26 00:02:00		22.96	2021-11-02	SI	2021-10-24	2021-11-17 23:14:00	SI	2021-10-25	2021-11-17 23:14:00	SI	2021-10-30	2021-11-17 23:14:00	1	2021-11-02	K. Pneumoniae	1	0		N/D	0	0		N/D	0	Fallecio	0		1	6.9986	0	100	0	100	0	0
178	SI	2022	NO	64	M	SI	1	2022-01-24 15:25:20	MUERTO	2022-02-04 01:06:54		2022-02-04 01:06:54	Urgencias	2022-01-25 20:34:39		9.17	2022-02-03	SI	2022-01-24 18:11:13	2022-02-04 01:06:54	SI	2022-01-24 18:11:13	2022-02-04 01:06:54	SI	2022-01-24 18:11:13	2022-02-04 01:06:54	1	2022-02-03	S. Marcescens	1	0		N/D	0	0		N/D	0	Fallecio	0		1	8.1426	0	100	0	100	1	1
79	SI	2021	NO	59	M	SI	1	2021-06-03	MUERTO	2021-07-01 22:38:00		2021-07-01 22:38:00	Hospitalización	2021-06-06		25	2021-06-21	SI	2021-06-04	2021-07-01 22:38:00	SI	2021-06-06	2021-07-01 22:38:00	SI	2021-06-06	2021-07-01 22:38:00	1	2021-06-21	K. pneumoniae	1	0		N/D	0	0		N/D	0	Fallecio	0		1	15	0	100	0	100	0	0
197	SI	2022	SI	80	M	SI	1	2022-02-26 22:29:34	MUERTO	2022-03-26 09:25:23		2022-03-26 09:25:23	Urgencias	2022-02-27 09:08:12		27	2022-03-17	SI	2022-02-27	2022-03-26 09:25:23	SI	2022-02-27	2022-03-26 09:25:23	SI	2022-02-27	2022-03-26 09:25:23	1	2022-03-17	S. epidermidis	1	0		N/D	0	0		N/D	0	Fallecio	0		0	100	0	100	0	100	0	0
270	SI	2021	NO	73	F	NO	1	2021-11-28	MUERTO	2022-01-10 00:54:59		2022-01-10 00:54:59	Urgencias	2021-11-30		42	2021-12-31	SI	2021-11-30	2022-01-10 00:54:59	SI	2021-11-30	2022-01-10 00:54:59	SI	2021-11-30	2022-01-10 00:54:59	1	2022-01-01	Candida spp	1	0		N/D	0			N/D	0	Fallecio	0		0	100	0	100	1	32	0	0
274	SI	2021	NO	58	F	NO	1	2021-09-02	MUERTO	2021-12-04 20:39:59		2021-12-04 20:39:59	Hospitalización	2021-09-14		86	2021-11-11	SI	2021-09-14	2021-12-04 20:39:59	SI	2021-09-17	2021-12-04 20:39:59	SI	2021-10-04	2021-12-04 20:39:59	1	2021-11-11	B. cepacia	1	0		N/D	0	0		N/D	0	Fallecio	0		1	58	0	100	0	100	0	0
271	SI	2022	NO	24	M	NO	1	2022-07-30 18:08:03	VIVO	2022-11-18			Urgencias	2022-08-02 14:33:30	2022-11-04	44.46	2022-10-11	SI	2022-08-02	2022-11-04	NO			NO			1	2022-10-11	S. hominis	1	0		N/D	0	0		N/D	0	Domicilio	0		0	100	0	100	0	100	0	0
1	NO	2020	SI	60	F	SI	0	2020-12-19 20:22:59	MUERTO	2021-01-06 12:58:00		2021-01-06 12:58:00	Urgencias	2020-01-04		2.17		SI	2020-12-21	2021-05-31 11:37:59	SI	2020-12-21	2020-12-31	SI	2021-12-22	2021-01-06 12:58:00	0		N/D	0	0		N/D	0	0		N/D	0	Fallecio	0		0	100	0	100	0	100	0	0
2	NO	2020	NO	77	M	SI	0	2020-12-22 10:52:01	MUERTO	2021-01-10 16:25:59		2021-01-10 16:25:59	Hospitzalización	2021-01-08 00:03:01		2.67		SI	2021-08-01	2021-01-10 16:25:59	SI	2021-08-01	2021-01-10 16:25:59	NO			0		N/D	0	0		N/D	0	0		N/D	0	Fallecio	0		0	100	0	100	0	100	0	1
6	SI	2021	NO	81	M	SI	0	2021-01-01 02:45:01	MUERTO	2021-01-15 07:03:00		2021-01-15 07:03:00	Urgencias	2021-01-02 13:20:03		12.71		SI	2021-01-02 13:20:03	2021-01-15 07:03:00	SI	2021-01-02 13:20:03	2021-06-18 19:52:59	SI	2021-01-02 13:20:03	2021-01-15 07:03:00	0		N/D	0	0		N/D	0	0		N/D	0	Fallecio	0		0	100	0	100	0	100	0	1
9	SI	2021	NO	74	F	SI	0	2021-01-12 07:57:04	MUERTO	2021-01-28 00:13:59		2021-01-28 00:13:59	Hospitzalización	2021-01-15 10:44:58		12.54	2021-01-19	SI	2021-01-15	2021-01-28 00:13:59	SI	2021-01-15	2021-01-28 00:13:59	SI	2021-01-15	2021-01-28 00:13:59	0		N/D	0	0		N/D	0	0		N/D	0	Fallecio	0		0	100	0	100	0	100	0	0
10	SI	2021	NO	73	F	SI	0	2021-01-13 20:20:58	MUERTO	2021-01-21 14:33:59		2021-01-21 14:33:59	Urgencias	2021-01-15 17:22:59		5.88		SI	2021-01-15 17:22:59	2021-01-21 14:33:56	SI	2021-01-15	2021-01-21 14:33:56	SI	2021-01-15	2021-01-21 14:33:56	0		N/D	0	0		N/D	0	0		N/D	0	Fallecio	0		0	100	0	100	0	100	0	1
13	SI	2021	NO	64	M	SI	0	2021-01-17 13:01:03	MUERTO	2021-02-01 17:50:00		2021-02-01 17:50:00	Hospitzalización	2021-01-20 00:28:56		12.71		SI	2021-01-20	2021-06-13 12:06:00	SI	2021-01-20	2021-06-14 00:06:00	SI	2021-01-22	2021-06-19 07:00:00	0		N/D	0	0		N/D	0	0		N/D	0	Fallecio	0		0	100	0	100	0	100	0	0
14	NO	2021	NO	72	M	SI	0	2021-01-21 11:56:58	MUERTO	2021-01-23 08:03:00		2021-01-23 08:03:00	Hospitzalización	2021-01-23 01:39:04		0.25		SI	2021-01-23 01:39:04	2021-01-23 01:39:04	SI	2021-01-23 01:39:04	2021-01-23 01:39:04	NO			0		N/D	0	0		N/D	0	0		N/D	0	Fallecio	0		0	100	0	100	0	100	0	0
15	SI	2021	NO	69	F	SI	0	2021-01-23 10:00:02	MUERTO	2021-02-05 13:43:00		2021-02-05 13:43:00	Hospitzalización	2021-01-28 00:24:02		8.54		SI	2021-01-28 00:24:02	2021-02-05	SI	2021-01-28 00:24:02	2021-02-05	SI	2021-02-01	2021-02-05	0		N/D	0	0		N/D	0	0		N/D	0	Fallecio	0		0	100	0	100	0	100	0	0
16	SI	2021	NO	54	M	SI	0	2021-01-26 11:52:56	MUERTO	2021-01-28 20:53:00		2021-01-28 20:53:00	Urgencias	2021-01-27 02:06:00		1.75		SI	2021-01-27 02:06:00	2021-01-28 20:52:56	SI	2021-01-27 02:06:00	2021-01-28 20:52:56	SI	2021-01-27 02:06:00	2021-01-28 20:52:56	0		N/D	0	0		N/D	0	0		N/D	0	Fallecio	0		0	100	0	100	0	100	0	0
19	SI	2022	NO	31	M	NO	0	2022-08-17 17:46:45	VIVO	2022-08-18 22:03:59	2022-08-18 22:03:59		Remisión	2022-08-17 20:04:07	2022-08-18 22:03:56	1.04		SI	2022-08-17	2022-08-18 22:03:56	SI	2022-08-17	2022-08-18 22:03:56	SI	2022-08-17	2022-08-18	0		N/D	0	0		N/D	0	0		N/D	0	Traslado	0		0	100	0	100	0	100	0	1
20	SI	2021	NO	20	F	NO	0	2021-03-25 21:36:00	MUERTO	2021-03-31 00:32:00		2021-03-26 00:32:00	Remitido	2021-03-25 21:07:03		1.13		SI	2021-03-26	2021-03-27	SI	2021-03-26	2021-03-27	SI	2021-03-26	2021-03-27	0		N/D	0	0		N/D	0	0		N/D	0	Fallecio	0		0	100	0	100	0	100	0	0
22	SI	2021	NO	76	F	SI	0	2021-02-05 18:55:00	MUERTO	2021-02-22 00:56:59		2021-02-22 00:56:59	Hospitzalización	2021-02-08 18:24:02		13.25		SI	2021-02-16	2021-02-22 00:57:01	SI	2021-02-16	2021-02-22 00:57:01	SI	2021-02-16	2021-02-22 00:57:01	0		N/D	0	0		N/D	0	0		N/D	0	Fallecio	0		0	100	0	100	0	100	0	0
23	NO	2021	NO	86	F	SI	0	2021-02-05 23:02:58	MUERTO	2021-02-09 17:17:59		2021-02-09 17:17:59	Hospitzalización	2021-02-08 18:45:56		0.92		NO			NO			NO			0		N/D	0	0		N/D	0	0		N/D	0	Fallecio	0		0	100	0	100	0	100	0	0
25	NO	2021	NO	53	M	NO	0	2021-02-15 00:47:57	VIVO	2021-02-16 16:45:00	2021-02-16 16:45:00		Urgencias	2021-02-15 03:15:59	2021-02-16 16:44:58	1.54		NO			NO			NO			0		N/D	0	0		N/D	0	0		N/D	0	Hospitalización	0		0	100	0	100	0	100	0	0
26	SI	2022	NO	67	F	NO	0	2022-06-13 07:35:19	VIVO	2022-06-14 10:59:32	2022-06-14 10:59:32		Cirugía	2022-06-13 07:54:20	2022-06-14 10:59:31	1.13		NO			NO			NO			0		N/D	0	0		N/D	0	0		N/D	0	Domicilio	0		0	100	0	100	0	100	0	0
27	SI	2021	NO	75	M	SI	0	2021-02-23 12:14:58	MUERTO	2021-03-07 23:12:59		2021-03-07 23:12:59	Urgencias	2021-02-24 05:01:58		11.75		SI	2021-02-24 05:01:58	2021-03-07 23:13:03	SI	2021-02-24 05:01:58	2021-03-07 23:13:03	SI	2021-02-24 05:01:58	2021-03-07 23:13:03	0		N/D	0	0		N/D	0	0		N/D	0	Fallecio	0		0	100	0	100	0	100	0	0
28	SI	2021	NO	81	M	SI	0	2021-03-06 06:04:01	MUERTO	2021-03-15 09:27:00		2021-03-15 09:27:00	Urgencias	2021-03-06 06:14:58		9.13		SI	2021-03-06 06:14:58	2021-03-15 09:27:04	SI	2021-03-06 06:14:58	2021-03-15 09:27:04	SI	2021-03-06 06:14:58	2021-03-15 09:27:04	0		N/D	0	0		N/D	0	0		N/D	0	Fallecio	0		0	100	0	100	0	100	0	0
29	NO	2021	NO	55	M	SI	0	2021-03-07 16:10:59	MUERTO	2021-03-09 20:10:00		2021-03-09 20:10:00	Urgencias	2021-03-08 10:43:58		1.38		NO			NO			NO			0		N/D	0	0		N/D	0	0		N/D	0	Fallecio	0		0	100	0	100	0	100	0	0
30	SI	2021	NO	62	M	SI	0	2021-03-10 10:37:03	MUERTO	2021-03-17 06:15:00		2021-03-17 06:15:00	Urgencias	2021-03-10 10:36:02		6.79		SI	2021-03-10 10:36:02	2021-03-17 06:14:58	SI	2021-03-10 10:36:02	2021-03-17 06:14:58	SI	2021-03-10 10:36:02	2021-03-17 06:14:58	0		N/D	0	0		N/D	0	0		N/D	0	Fallecio	0		0	100	0	100	0	100	0	0
32	SI	2021	NO	60	M	SI	0	2021-03-15 16:08:58	MUERTO	2021-04-03 10:21:00		2021-04-03 10:21:00	Urgencias	2021-03-16 18:14:58		17.67		SI	2021-03-17	2021-04-03 10:21:04	SI	2021-03-17	2021-04-03 10:21:04	SI	2021-03-17	2021-04-03 10:21:04	0		N/D	0	0		N/D	0	0		N/D	0	Fallecio	0		0	100	0	100	0	100	0	0
34	SI	2022	NO	67	F	NO	0	2022-06-13 07:35:19	VIVO	2022-06-14 10:59:32	2022-06-14 10:59:32		Cirugía	2022-06-13 07:54:20	2022-06-14 10:59:31	1.13		NO			NO			NO			0		N/D	0	0		N/D	0	0		N/D	0	Domicilio	0		0	100	0	100	0	100	0	0
38	SI	2021	NO	48	M	SI	0	2021-03-29 20:43:00	MUERTO	2021-04-21 13:18:00		2021-04-21 13:18:00	Urgencias	2021-03-30 16:03:04		21.88		SI	2021-04-04	2021-04-21 13:18:02	SI	2021-04-04	2021-04-21 13:18:02	SI	2021-04-04	2021-04-21 13:18:02	0		N/D	0	0		N/D	0	0		N/D	0	Fallecio	0		0	100	0	100	0	100	0	0
39	SI	2021	NO	73	M	SI	0	2021-03-31 08:02:58	MUERTO	2021-04-05 17:57:59		2021-04-05 17:57:59	Hospitalización	2021-04-04 10:32:00		1.29		SI	2021-04-04	2021-04-05 17:57:59	NO			SI			0		N/D	0	0		N/D	0	0		N/D	0	Fallecio	0		0	100	0	100	0	100	0	0
40	NO	2021	NO	75	F	SI	0	2021-04-05 08:15:04	MUERTO	2021-04-06 07:12:59		2021-04-06 07:12:59	Urgencias	2021-04-05 16:54:02		0.58		NO			NO			NO			0		N/D	0	0		N/D	0	0		N/D	0	Fallecio	0		0	100	0	100	0	100	0	0
41	NO	2021	NO	27	F	NO	0	2021-04-06 11:33:04	VIVO	2021-04-07 15:20:59	2021-04-07 15:20:59		Urgencias	2021-04-06 18:06:02	2021-04-07 15:21:01	0.88		NO			NO			NO			0		N/D	0	0		N/D	0	0		N/D	0	Hospitalización	0		0	100	0	100	0	100	0	0
45	SI	2021	NO	84	M	SI	0	2021-04-12 23:00:57	MUERTO	2021-04-14 08:28:00		2021-04-14 08:28:00	Urgencias	2021-04-13 03:08:03		1.21		SI	2021-04-13 03:08:03	2021-04-14 08:28:00	SI	2021-04-13 03:08:03	2021-04-14 08:28:00	SI	2021-04-13 03:08:03	2021-04-14 08:28:00	0		N/D	0	0		N/D	0	0		N/D	0	Fallecio	0		0	100	0	100	0	100	0	0
46	SI	2021	NO	69	M	SI	0	2021-04-16 11:27:01	MUERTO	2021-04-22 12:20:00		2021-04-22 12:20:00	Hospitalización	2021-04-19 03:47:57		3.33		SI	2021-04-19 03:47:57	2021-04-22 12:20:00	SI	2021-04-19 03:47:57	2021-04-22 12:20:00	SI	2021-04-19 03:47:57	2021-04-22 12:20:00	0		N/D	0	0		N/D	0	0		N/D	0	Fallecio	0		0	100	0	100	0	100	0	0
48	SI	2021	NO	85	M	SI	0	2021-04-21 17:47:02	MUERTO	2021-05-07 22:16:59		2021-05-07 22:16:59	Hospitalización	2021-04-26 11:48:02		11.42		SI	2021-04-26 11:48:02	2021-05-07 22:16:59	SI	2021-04-26 11:48:02	2021-05-07 22:16:59	SI	2021-04-26 11:48:02	2021-05-07 22:16:59	0		N/D	0	0		N/D	0	0		N/D	0	Fallecio	0		0	100	0	100	0	100	0	0
49	SI	2021	NO	75	M	SI	0	2021-04-21 21:02:00	MUERTO	2021-05-22 12:11:00		2021-05-22 12:11:00	Hospitalización	2021-04-23 14:33:56		28.88		SI	2021-04-23 14:33:56	2021-05-22 12:11:00	SI	2021-04-23 14:33:56	2021-05-22 12:11:00	SI	2021-04-23 14:33:56	2021-05-22 12:11:00	0		N/D	0	0		N/D	0	0		N/D	0	Fallecio	0		0	100	0	100	0	100	0	0
50	SI	2021	NO	77	F	SI	0	2021-04-22 01:02:03	MUERTO	2021-05-13 18:06:59		2021-05-13 18:06:59	Hospitalización	2021-04-30 18:32:58		12.96		SI	2021-04-30 18:32:58	2021-05-13 18:06:59	SI	2021-04-30 18:32:58	2021-05-13 18:06:59	SI	2021-04-30 18:32:58	2021-05-13 18:06:59	0		N/D	0	0		N/D	0	0		N/D	0	Fallecio	0		0	100	0	100	0	100	0	0
52	SI	2021	NO	53	M	SI	0	2021-04-23 00:21:01	MUERTO	2021-05-13 16:11:00		2021-05-13 16:11:00	Urgencias	2021-04-23 14:33:04		20.04		SI	2021-04-24	2021-05-13 16:11:00	SI	2021-04-24	2021-05-13 16:11:00	SI	2021-04-24	2021-05-13 16:11:00	0		N/D	0	0		N/D	0	0		N/D	0	Fallecio	0		0	100	0	100	0	100	0	0
53	SI	2021	NO	30	F	SI	0	2021-04-23 16:27:59	VIVO	2021-05-01 20:06:00	2021-05-01 20:06:00		Urgencias	2021-04-26 18:02:00	2021-05-01 11:53:57	5.71		SI	2021-04-26	2021-05-01	SI	2021-04-26	2021-05-01	SI	2021-04-26	2021-05-01	0		N/D	0	0		N/D	0	0		N/D	0	Fallecio	0		0	100	0	100	0	100	0	1
54	SI	2021	NO	70	M	SI	0	2021-04-24 16:56:03	MUERTO	2021-05-01 13:59:59		2021-04-30 14:00:00	Urgencias	2021-04-25 15:38:00		5.92		SI	2021-04-25	2021-05-01 13:59:59	SI	2021-04-25	2021-05-01 13:59:59	SI	2021-04-25	2021-05-01 13:59:59	0		N/D	0	0		N/D	0	0		N/D	0	Fallecio	0		0	100	0	100	0	100	0	0
56	SI	2021	NO	77	M	SI	0	2021-05-02 07:40:56	MUERTO	2021-05-18 20:32:00		2021-05-18 20:32:00	Urgencias	2021-05-07 02:09:01		11.75		SI	2021-05-07 02:09:01	2021-05-18 20:32:00	SI	2021-05-07 02:09:01	2021-05-18 20:32:00	SI	2021-05-07 02:09:01	2021-05-13 20:32:00	0		N/D	0	0		N/D	0	0		N/D	0	Fallecio	0		0	100	0	100	0	100	1	0
60	SI	2021	NO	58	M	SI	0	2021-05-05 09:27:04	MUERTO	2021-05-22 18:06:00		2021-05-22 18:06:00	Urgencias	2021-05-08 10:06:57		14.29		SI	2021-05-08	2021-05-22 18:06:00	SI	2021-05-08	2021-05-22 18:06:00	SI	2021-05-08	2021-05-22 18:06:00	0		N/D	0	0		N/D	0	0		N/D	0	Fallecio	0		0	100	0	100	0	100	0	0
61	SI	2021	NO	76	F	SI	0	2021-05-07 22:39:56	MUERTO	2021-05-21 15:09:59		2021-05-21 15:09:59	Urgencias	2021-05-14 12:33:59		7.08		SI	2021-05-14 12:33:59	2021-05-22 15:10:00	SI	2021-05-14 12:33:59	2021-05-22 15:10:00	SI	2021-05-15 12:33:59	2021-05-21 15:09:59	0		N/D	0	0		N/D	0	0		N/D	0	Fallecio	0		0	100	0	100	0	100	0	0
63	NO	2021	NO	90	M	SI	0	2021-05-10 11:17:57	MUERTO	2021-05-22 19:36:59		2021-05-22 19:36:59	Urgencias	2021-05-20 00:02:01		0.79		SI	2021-05-21	2021-05-22 19:36:59	SI	2021-05-22 19:36:59	2021-05-22 19:36:59	SI	2021-05-21 19:37:00	2021-05-22 19:36:59	0		N/D	0	0		N/D	0	0		N/D	0	Fallecio	0		0	100	0	100	0	100	0	1
67	SI	2021	SI	63	M	SI	0	2021-05-12 09:08:03	MUERTO	2021-05-23 07:27:59		2021-05-23 07:27:59	Urgencias	2021-05-22 03:25:03		1.17		SI	2021-05-19	2021-05-23 07:27:59	SI	2021-05-19	2021-05-23 07:27:59	SI	2021-05-19	2021-05-23 07:27:59	0		N/D	0	0		N/D	0	0		N/D	0	Fallecio	0		0	100	0	100	0	100	0	0
70	SI	2022	NO	48	F	NO	0	2022-07-02 22:28:24	MUERTO	2022-07-04 12:22:31		2022-07-03 12:22:31	Urgencias	2022-07-03 06:32:15		1.21		SI	2022-07-03	2022-07-03	SI	2022-07-03	2022-07-03	NO			0		N/D	0	0		N/D	0	0		N/D	0	fallecio	0		0	100	0	100	0	100	0	0
71	SI	2021	SI	66	F	SI	0	2021-05-27 09:30:57	MUERTO	2021-05-31 11:37:59		2021-05-31 11:37:59	Urgencias	2021-05-29 21:30:57		1.58		SI	2021-05-29	2021-05-31 11:37:59	SI	2021-05-28	2021-05-31 11:37:59	SI	2021-05-28	2021-05-31 11:37:59	0		N/D	0	0		N/D	0	0		N/D	0	Fallecido	0		0	100	0	100	0	100	0	1
75	SI	2021	SI	61	M	SI	0	2021-05-31 00:57:01	MUERTO	2021-06-14 09:33:00		2021-06-14 09:33:00	Hospitalizacion	2021-06-02 10:45:59		11.92		SI	2021-06-02	2021-06-14 09:33:00	SI	2021-06-02	2021-06-14 09:33:00	SI	2021-06-02	2021-06-14 09:33:00	0		N/D	0	0		N/D	0	0		N/D	0	Fallecido	0		0	100	0	100	0	100	1	1
77	SI	2021	NO	56	M	SI	0	2021-06-01 09:08:03	MUERTO	2021-06-14 00:06:00		2021-06-13 00:06:00	Urgencias	2021-06-04 21:20:00		9.08		SI	2021-06-04	2021-06-14 00:06:00	SI	2021-06-04	2021-06-14 00:06:00	SI	2021-06-05	2021-06-14 00:06:00	0		N/D	0	0		N/D	0	0		N/D	0	Fallecio	0		0	100	0	100	0	100	0	0
78	SI	2021	NO	58	F	SI	0	2021-06-01 20:44:00	MUERTO	2021-06-13 12:06:00		2021-06-13 12:06:00	Urgencias	2021-06-10		7.25		SI	2021-06-10	2021-06-13 12:06:00	SI	2021-06-06	2021-06-13 12:06:00	SI	2021-06-06	2021-06-13 12:06:00	0		N/D	0	0		N/D	0	0		N/D	0	Fallecio	0		0	100	0	100	0	100	0	1
80	SI	2021	NO	76	F	SI	0	2021-06-05 11:58:59	MUERTO	2021-06-16 01:36:00		2021-06-16 01:36:00	Urgencias	2021-06-06 19:10:59		9.25			2021-06-06	2021-06-16 01:36:00	SI	2021-06-06 19:10:59	2021-06-16 01:36:00	SI	2021-06-06 19:10:59	2021-06-16 01:36:00	0		N/D	0	0		N/D	0	0		N/D	0	Fallecio	0		0	100	0	100	0	100	0	0
81	SI	2021	NO	79	F	SI	0	2021-06-06 14:33:56	MUERTO	2021-06-25 14:17:59		2021-06-25 14:17:59	Urgencias	2021-06-19 11:26:00		6.08		SI	2021-06-19 11:26:00	2021-06-25 14:17:59	SI	2021-06-19 11:26:00	2021-06-25 14:17:59	SI	2021-06-19 11:26:00	2021-06-25 14:17:59	0		N/D	0	0		N/D	0	0		N/D	0	Fallecio	0		0	100	0	100	0	100	0	0
82	SI	2021	NO	63	M	SI	0	2021-06-06 23:54:57	MUERTO	2021-07-02 00:13:59		2021-07-02 00:13:59	Urgencias	2021-06-11 08:19:58		20.63		SI	2021-06-11	2021-07-02 00:13:59	SI	2021-06-11	2021-07-02 00:13:59	SI	2021-06-11	2021-07-02 00:13:59	0		N/D	0	0		N/D	0	0		N/D	0	Fallecio	0		0	100	0	100	0	100	0	0
84	SI	2021	NO	45	M	SI	0	2021-06-07 09:21:01	MUERTO	2021-06-12 07:57:00		2021-06-12 07:57:00	Urgencias	2021-06-10 23:07:00		2.33		SI	2021-06-10 23:07:00	2021-06-12 07:57:00	SI	2021-06-10 23:07:00	2021-06-12 07:57:00	SI	2021-06-10 23:07:00	2021-06-12 07:57:00	0		N/D	0	0		N/D	0	0		N/D	0	Fallecio	0		0	100	0	100	0	100	1	0
85	NO	2021	NO	42	M	SI	0	2021-06-09 15:49:58	MUERTO	2021-06-10 07:10:00		2021-06-10 07:10:00	Urgencias	2021-06-10 12:22:01		0.75		SI	2021-06-10	2021-06-11 07:09:59	SI	2021-06-10	2021-06-11 07:09:59	SI	2021-06-10	2021-06-11 07:09:59	0		N/D	0	0		N/D	0	0		N/D	0	Fallecio	0		0	100	0	100	0	100	0	0
89	SI	2021	NO	53	M	SI	0	2021-06-11 06:14:58	MUERTO	2021-06-25 18:22:59		2021-06-25 18:22:59	Urgencias			1.79		SI	2021-06-24	2021-06-25 18:22:59	SI	2021-06-24	2021-06-25 18:22:59	SI	2021-06-24	2021-06-25 18:22:59	0		N/D	0	0		N/D	0	0		N/D	0	Fallecio	0		0	100	0	100	0	100	0	0
90	SI	2021	NO	59	M	SI	0	2021-06-11 15:25:03	MUERTO	2021-06-22 13:09:59		2021-06-22 13:09:59	Urgencias	2021-06-21		2.63		SI	2021-06-21	2021-06-22 13:09:59	SI	2021-06-21	2021-06-22 13:09:59	SI	2021-06-21	2021-06-22 13:09:59	0		N/D	0	0		N/D	0	0		N/D	0	Fallecio	0		0	100	0	100	0	100	0	0
92	SI	2021	NO	51	M	SI	0	2021-06-12 17:16:56	MUERTO	2021-06-18 17:14:00		2021-06-18 17:14:00	Urgencias	2021-06-16 21:27:56		1.79		SI	2021-06-16	2021-06-18 17:14:00	SI	2021-06-16	2021-06-18 17:14:00	SI	2021-06-16	2021-06-18 17:14:00	0		N/D	0	0		N/D	0	0		N/D	0	Fallecio	0		0	100	0	100	0	100	0	0
96	SI	2021	NO	69	M	SI	0	2021-06-15 04:33:01	MUERTO	2021-06-25 05:44:00		2021-06-25 05:44:00	Urgencias	2021-06-16		6		SI	2021-06-19	2021-06-25 05:44:00	SI	2021-06-18	2021-06-25 05:44:00	SI	2021-06-18	2021-06-25 05:44:00	0		N/D	0	0		N/D	0	0		N/D	0	Fallecio	0		0	100	0	100	0	100	0	0
101	SI	2021	NO	79	M	SI	0	2021-06-22 12:11:57	MUERTO	2021-07-13 18:36:00		2021-07-13 18:36:00	Urgencias	2021-06-28 23:37:58		14.75		SI	2021-06-28 23:37:58	2021-07-13 18:36:00	SI	2021-06-28 23:37:58	2021-07-13 18:36:00	SI	2021-06-28 23:37:58	2021-07-13 18:36:00	0		N/D	0	0		N/D	0	0		N/D	0	Fallecio	0		0	100	0	100	0	100	0	0
110	NO	2021	NO	85	F	SI	0	2021-07-06 15:23:02	MUERTO	2021-07-17 14:06:59		2021-07-17 14:06:59		2021-07-11 06:37:00		6.29				2021-07-17 14:06:59			2021-07-17 14:06:59			2021-07-17 14:06:59			N/D				N/D				N/D			0		0	100	0	100	0	100
111	SI	2021	NO	81	M	SI	0	2021-07-08 16:53:02	MUERTO	2021-07-20 15:49:59		2021-07-20 15:49:59	Unidad de cuidados intermedios	2021-07-11 00:19:00		9.63		SI	2021-07-11 00:19:00	2021-07-20 15:49:59	SI	2021-07-11 00:19:00	2021-07-20 15:49:59	SI	2021-07-15	2021-07-20 15:49:59	0		N/D	0	0		N/D	0	0		N/D	0	Fallecio	0		0	100	0	100	0	100	0	0
116	SI	2022	NO	31	F	NO	0	2022-05-18 21:12:31	VIVO	2022-05-20 09:25:12	2022-05-20 09:25:12		Urgencias	2022-05-19 02:01:06	2022-05-20 09:25:12	1.29		NO			NO			SI	2022-05-19	2022-05-20	0		N/D	0	0		N/D	0	0		N/D	0	Domicilio	0		0	100	0	100	0	100	0	0
117	SI	2021	NO	73	M	SI	0	2021-08-04 17:51:04	MUERTO	2021-08-06 11:57:59		2021-08-06 11:57:59	Cuidados intermedios	2021-08-04 19:35:02		1.67		SI	2021-08-04 19:35:02	2021-08-06 11:57:59	NO			NO			0		N/D	0	0		N/D	0	0		N/D	0	Fallecio	0		0	100	0	100	0	100	0	0
119	SI	2022	NO	53	M	NO	0	2022-01-25 11:52:56	MUERTO	2022-02-17 16:09:51		2022-02-17 16:09:51	Urgencias	2022-02-16 01:55:55		1.58		SI	2022-02-15	2022-02-17 16:09:51	SI	2022-02-16	2022-02-17 16:09:51	SI	2022-02-16	2022-02-17 16:09:51	0		N/D	0	0		N/D	0	0		N/D	0	Fallecio	0		0	100	0	100	0	100	0	0
120	SI	2022	NO	61	M	NO	0	2022-02-22 13:59:39	VIVO	2022-02-24 14:23:19	2022-02-24 14:23:19		CIrugia	2022-02-22 21:54:17	2022-02-24 14:23:16	1.67		NO			SI	2022-02-22	2022-02-24	SI	2022-02-22	2022-02-24	0		N/D	0	0		N/D	0	0		N/D	0	Hospitalización	0		0	100	0	100	0	100	0	0
121	SI	2022	NO	89	F	NO	0	2022-07-10 20:12:37	MUERTO	2022-07-12 17:16:54		2022-07-12 17:16:54	Urgencias	2022-07-11 00:40:01		1.67		SI	2022-07-10	2022-07-12 17:16:54	SI	2022-07-10	2022-07-12 17:16:54	SI	2022-07-10	2022-07-12 17:16:54	0		N/D	0	0		N/D	0	0		N/D	0	Fallecio	0		0	100	0	100	0	100	1	0
122	SI	2021	NO	77	F	NO	0	2021-11-16 21:31:58	VIVO	2021-11-19 13:14:59	2021-11-19 13:14:59		Urgencias	2021-11-17 19:15:01	2021-11-19 13:15:01	1.71		SI	2021-11-17	2021-11-18	SI	2021-11-17	2021-11-18	SI	2021-11-17	2021-11-18	0		N/D	0	0		N/D	0	0		N/D	0	Domicilio	0		0	100	0	100	0	100	0	0
123	SI	2022	NO	55	F	NO	0	2022-06-07 15:14:49	VIVO	2022-06-09 15:34:19	2022-06-09 15:34:19		Cirugía	2022-06-07 21:54:17	2022-06-09 15:34:16	1.71		SI	2022-06-07 21:54:17	2022-06-08	SI	2022-06-07 21:54:17	2022-06-08	NO			0		N/D	0	0		N/D	0	0		N/D	0	Hospitalización	0		0	100	0	100	0	100	0	1
124	SI	2022	NO	76	F	NO	0	2022-06-25 20:16:39	VIVO	2022-06-27 16:35:50	2022-06-27 16:35:50		Remisión	2022-06-25 23:13:55	2022-06-27 16:35:54	1.71		SI	2022-06-25	2022-06-27 16:35:54	SI	2022-06-25	2022-06-27 16:35:54	NO			0		N/D	0	0		N/D	0	0		N/D	0	Traslado	0		0	100	0	100	0	100	0	0
125	NO	2021	NO	56	M	NO	0	2021-09-05 00:13:58	MUERTO	2021-09-23 06:09:00		2021-09-23 06:09:00	Remisión	2021-09-05 00:05:02		18.25				2021-09-23 06:09:00			2021-09-23 06:09:00			2021-09-23 06:09:00			N/D				N/D				N/D			0		0	100	0	100	0	100
126	SI	2021	NO	56	F	NO	0	2021-08-02 09:50:58	VIVO	2021-08-05 13:29:00	2021-08-05 13:29:00		Cirugia	2021-08-03 18:37:00	2021-08-05 13:28:59	1.75		SI	2021-08-03	2021-08-05	NO			NO			0		N/D	0	0		N/D	0	0		N/D	0	Domicilio	0		0	100	0	100	0	100	0	1
127	SI	2021	NO	73	F	NO	0	2021-09-27 13:32:00	VIVO	2021-09-29 12:08:00	2021-09-29 12:08:00		Cirugia	2021-09-27 17:35:57	2021-09-29 12:08:03	1.75		SI	2021-09-27	2021-09-29	NO			NO			0		N/D	0	0		N/D	0	0		N/D	0	Domicilio	0		0	100	0	100	0	100	0	0
129	NO	2021	NO	67	M	NO	0	2021-09-14 21:38:00	VIVO	2021-09-18 00:13:59	2021-09-18 00:13:59		Remisión	2021-09-15 00:44:03	2021-09-18 00:13:58	2.96		SI	2021-09-15 00:44:03	2021-09-18	SI	2021-09-15	2021-09-18	NO			0		N/D	0	0		N/D	0	0		N/D	0	Remisión	0		0	100	0	100	0	100	0	0
130	NO	2021	NO	67	M	NO	0	2021-09-21 00:23:02	MUERTO	2021-10-11 19:48:59		2021-10-11 19:48:59	Remisión	2021-09-20 23:54:57		20.79		SI	2021-09-21	2021-10-11 19:48:59	SI	2021-09-21	2021-10-11 19:48:59	SI	2021-09-21	2021-10-11 19:48:59			N/D				N/D				N/D			0		0	100	0	100	0	100
132	SI	2022	NO	19	F	NO	0	2022-07-28 15:08:12	VIVO	2022-07-30 15:44:01	2022-07-30 15:44:01		Urgencias	2022-07-28 20:42:51	2022-07-30 15:44:03	1.79		NO			SI	2022-07-28 20:42:51	2022-07-30 15:44:03	SI	2022-07-29	2022-07-30	0		N/D	0	0		N/D	0	0		N/D	0	Traslado	0		0	100	0	100	0	100	0	0
133	NO	2021	NO	74	M	NO	0	2021-09-28 17:36:57	MUERTO	2021-09-30 16:30:59		2021-09-30 16:30:59	Remisión	2021-09-28 17:34:56		1.92				2021-09-30 16:30:59			2021-09-30 16:30:59			2021-09-30 16:30:59			N/D				N/D				N/D			0		0	100	0	100	0	100
134	SI	2022	NO	63	M	NO	0	2022-09-06 19:32:18	VIVO	2022-09-09	2022-09-13		Cirugía	2022-09-08 17:43:35	2022-09-09	1.83		SI	2022-09-07	2022-09-09	SI	2022-09-08	2022-09-09	SI	2022-09-08	2022-09-09	0		N/D	0	0		N/D	0	0		N/D	0	Hospitalizacion	0		0	100	0	100	0	100	1	0
135	SI	2022	SI	68	M	NO	0	2022-01-18 00:00:43	MUERTO	2022-01-20 22:36:33		2022-01-20 22:36:33	Cirugia	2022-01-18 23:45:27		1.92		SI	2022-01-18	2022-01-20 22:36:33	SI	2022-01-18	2022-01-20 22:36:33	SI	2022-01-18	2022-01-20 22:36:33	0		N/D	0	0		N/D	0	0		N/D	0	Fallecido	0		0	100	0	100	0	100	1	0
136	SI	2021	NO	84	F	NO	0	2021-11-28 11:08:00	MUERTO	2021-11-30 14:21:59		2021-11-30 14:21:59	Urgencias	2021-11-28 14:51:56		1.96		SI	2021-11-28	2021-11-30 14:21:59	SI	2021-11-29	2021-11-30 14:21:59	SI	2021-11-28	2021-11-30 14:21:59	0		N/D	0	0		N/D	0	0		N/D	0	Fallecio	0		0	100	0	100	0	100	0	1
137	SI	2022	NO	27	F	NO	0	2022-08-26 07:09:41	VIVO	2022-08-28 18:27:40	2022-08-28 18:27:40		Cirugia	2022-08-26 15:53:51	2022-08-28 18:27:38	2.08		SI	2022-08-26 15:53:51	2022-08-28 15:53:51	SI	2022-08-28 15:53:51	2022-08-26	NO			0		N/D	0	0		N/D	0	0		N/D	0	Domicilio	0		0	100	0	100	0	100	0	0
138	SI	2022	NO	65	F	NO	0	2022-08-18 13:56:29	MUERTO	2022-08-20 18:36:55		2022-08-20 18:36:55	Remisión	2022-08-18 14:55:58		2.13		SI	2022-08-18	2022-08-20 18:36:55	SI	2022-08-18	2022-08-20 18:36:55	SI	2022-08-18	2022-08-20 18:36:55	0		N/D	0	0		N/D	0	0		N/D	0	Fallecio	0		0	100	0	100	0	100	0	0
139	SI	2021	NO	65	F	NO	0	2021-09-12 17:17:57	MUERTO	2021-09-15 01:23:00		2021-09-15 01:23:00	Remisión	2021-09-12 18:41:02		2.25		SI	2021-09-12	2021-09-15 01:23:00	SI	2021-09-12	2021-09-15 01:23:00	SI	2021-09-12	2021-09-15 01:23:00	0		N/D	0	0		N/D	0	0		N/D	0	Falleció	0		0	100	0	100	0	100	0	0
141	SI	2022	NO	64	F	NO	0	2022-09-02 12:44:38	VIVO	2022-09-13	2022-09-24		Cirugía	2022-09-10 19:00:28	2022-09-13	2.25		SI	2022-09-10	2022-09-13	SI	2022-09-10	2022-09-13	SI	2022-09-10	2022-09-12	0		N/D	0	0		N/D	0	0		N/D	0	Hospitalizacion	0		0	100	0	100	0	100	0	0
142	NO	2021	NO	78	F	NO	0	2021-11-07 17:15:04	MUERTO	2021-11-08 17:35:00		2021-11-08 17:35:00		2021-11-07 16:19:03		1.63				2021-11-08 17:35:00			2021-11-08 17:35:00			2021-11-08 17:35:00			N/D				N/D				N/D			0		0	100	0	100	0	100
143	NO	2021	NO	54	F	NO	0	2021-11-07 21:06:02	MUERTO	2021-11-09 06:45:00		2021-11-09 06:45:00		2021-11-08 16:02:03		0.58				2021-11-09 06:45:00			2021-11-09 06:45:00			2021-11-09 06:45:00			N/D				N/D				N/D			0		0	100	0	100	0	100
144	SI	2021	NO	55	M	SI	0	2021-11-09 09:22:01	MUERTO	2021-11-21 09:58:59		2021-11-21 09:58:59	Urgencias	2021-11-09 18:10:56		11.63		SI	2021-11-17	2021-11-21 09:58:59	SI	2021-11-17	2021-11-21 09:58:59	SI	2021-11-17	2021-11-21 09:58:59	0		N/D	0	0		N/D	0	0		N/D	0	Fallecio	0		0	100	0	100	0	100	0	0
145	SI	2022	NO	52	M	NO	0	2022-02-12 05:38:24	MUERTO	2022-02-14 21:13:54		2022-02-14 21:13:54	Urgencias	2022-02-12 12:52:33		2.33		SI	2022-02-12	2022-02-14 21:13:54	SI	2022-02-12	2022-02-14 21:13:54	SI	2022-02-12	2022-02-14 21:13:54	0		N/D	0	0		N/D	0	0		N/D	0	Fallecio	0		0	100	0	100	0	100	0	0
146	NO	2021	NO	72	M	NO	0	2021-11-14 21:16:59	MUERTO	2021-11-23 14:59:00		2021-11-23 14:59:00		2021-11-23 03:44:03		0.46				2021-11-23 14:59:00			2021-11-23 14:59:00			2021-11-23 14:59:00			N/D				N/D				N/D			0		0	100	0	100	0	100
147	SI	2022	NO	54	M	NO	0	2022-04-26 00:05:45	MUERTO	2022-04-28 09:26:02		2022-04-27 09:26:02	Remisión	2022-04-26 00:06:20		2.38		SI	2022-04-26	2022-04-28 09:26:02	SI	2022-04-26	2022-04-28 09:26:02	NO			0		N/D	0	0		N/D	0	0		N/D	0	Fallecio	0		0	100	0	100	0	100	1	0
148	SI	2022	NO	56	M	NO	0	2022-04-27 11:01:40	VIVO	2022-04-30 09:04:59	2022-04-30 09:04:59		Cirugía	2022-04-27 22:19:12	2022-04-30 09:05:02	2.42		NO			SI	2022-04-27	2022-04-30	NO			0		N/D	0	0		N/D	0	0		N/D	0	Domicilio	0		0	100	0	100	0	100	0	1
149	SI	2022	NO	97	F	NO	0	2022-02-18 15:57:44	MUERTO	2022-02-21 08:48:50		2022-02-21 08:48:50	Urgencias	2022-02-18 20:06:08		2.5		NO			NO			SI	2022-02-18	2022-02-21 08:48:50	0		N/D	0	0		N/D	0	0		N/D	0	Fallecio	0		0	100	0	100	0	100	0	0
151	SI	2022	NO	61	F	NO	0	2022-06-21 14:18:40	VIVO	2022-06-24 13:02:09	2022-06-24 13:02:09		Cirugía	2022-06-21 23:32:38	2022-06-24 13:02:12	2.54		SI	2022-06-21	2022-06-22	SI	2022-06-21	2022-06-22	NO			0		N/D	0	0		N/D	0	0		N/D	0	Domicilio	0		0	100	0	100	0	100	0	0
152	SI	2021	NO	89	F	NO	0	2021-09-08 08:45:01	MUERTO	2021-09-11 09:20:59		2021-09-11 09:20:59	Urgencias	2021-09-08 17:40:59		2.63		SI	2021-09-08	2021-09-11 09:20:59	SI	2021-09-08	2021-09-11 09:20:59	SI	2021-09-08	2021-09-11 09:20:59	0		N/D	0	0		N/D	0	0		N/D	0	Falleció	0		0	100	0	100	0	100	0	1
153	SI	2022	NO	51	M	NO	0	2022-04-02 18:12:23	MUERTO	2022-04-05 17:00:03		2022-04-05 17:00:03	Urgencias	2022-04-03 01:47:16		2.63		SI	2022-04-03	2022-04-05 17:00:03	SI	2022-04-03	2022-04-05 17:00:03	SI	2022-04-03	2022-04-05 17:00:03	0		N/D	0	0		N/D	0	0		N/D	0	Fallecio	0		0	100	0	100	0	100	0	1
154	SI	2022	NO	54	M	NO	0	2022-04-07 13:42:14	VIVO	2022-04-10 13:36:42	2022-04-10 13:36:42		Cirugía	2022-04-07 18:06:20	2022-04-10 13:36:46	2.79		SI	2022-04-07	2022-04-09	SI	2022-04-07	2022-04-08	SI			0		N/D	0	0		N/D	0	0		N/D	0	Hospitalizacion	0		0	100	0	100	0	100	0	0
155	NO	2021	NO	70	M	SI	0	2021-12-15 00:23:02	MUERTO	2021-12-15 13:52:59		2021-12-15 13:52:59	Urgencias	2021-12-15 04:21:56		0.38		NO			NO			NO			0		N/D	0	1	2021-12-11	N/D	0	0		N/D	0	Fallecio	0		0	100	0	100	0	100	0	0
156	SI	2021	NO	20	M	NO	0	2021-09-02 17:07:00	VIVO	2021-09-05 18:38:00	2021-09-05 18:38:00		Urgencia	2021-09-02 21:08:03	2021-09-05 18:38:00	2.88		SI	2021-09-02	2021-09-05	SI	2021-09-02	2021-09-05	SI	2021-09-02	2021-09-05	0		N/D	0	0		N/D	0	0		N/D	0	Remisión	0		0	100	0	100	0	100	1	0
157	SI	2021	NO	90	F	NO	0	2021-02-16 02:22:59	MUERTO	2021-02-19 00:20:59		2021-02-19 00:20:59	Urgencias	2021-02-16 02:12:02		2.92		SI	2021-02-16 02:12:02	2021-02-19 00:21:01	SI	2021-02-16 02:12:02	2021-02-19 00:21:01	SI	2021-02-16 02:12:02	2021-02-19 00:21:01	0		N/D	0	0		N/D	0	0		N/D	0	Fallecio	0		0	100	0	100	0	100	0	0
158	SI	2022	NO	55	M	NO	0	2022-08-22 10:40:39	VIVO	2022-08-25 13:28:41	2022-08-25 13:28:41		Cirugia	2022-08-22 15:24:02	2022-08-25 13:28:42	2.92		NO			NO			SI	2022-08-22	2022-08-25 13:28:42	0		N/D	0	0		N/D	0	0		N/D	0	Domicilio	0		0	100	0	100	0	100	0	0
159	NO	2021	SI	78	F	NO	0	2021-12-26 14:54:57	MUERTO	2021-12-27 06:31:59		2021-12-27 06:31:59	Urgencias	2021-12-26 17:15:04		0.54		SI	2021-12-26	2021-12-27 06:31:59	SI	2021-12-26	2021-12-27 06:31:59	SI	2021-12-26	2021-12-27 06:31:59	0		N/D	0	0		N/D	0	0		N/D	0	Fallecio	0		0	100	0	100	0	100	0	0
160	SI	2022	NO	53	F	NO	0	2022-07-22 07:24:48	VIVO	2022-07-25 09:06:08	2022-07-25 09:06:08		Cirugia	2022-07-22 14:59:08	2022-07-25 09:06:11	3		NO			NO			SI	2022-07-22	2022-07-22	0		N/D	0	0		N/D	0	0		N/D	0	Domicilio	0		0	100	0	100	0	100	1	0
161	SI	2021	SI	90	F	SI	0	2021-12-30 22:43:58	MUERTO	2022-01-05 12:24:59		2022-01-05 12:24:59	Urgencias	2021-12-31 03:42:02		5.33		SI	2022-01-03	2022-01-05 12:24:59	NO			NO			0		N/D	0	0		N/D	0	0		N/D	0	Fallecio	0		0	100	0	100	0	100	1	1
162	NO	2022	NO	26	F	SI	0	2022-01-03 13:38:47	VIVO	2022-01-05 15:57:50	2022-01-05 15:57:50		Urgencias	2022-01-04 13:51:10	2022-01-05 15:57:53	1.08		NO			NO			NO			0		N/D	0	0		N/D	0	0		N/D	0	Hospitalización	0		0	100	0	100	0	100	0	1
163	NO	2022	NO	72	F	NO	0	2022-01-04 07:56:12	MUERTO	2022-01-05 18:44:14		2022-01-05 18:44:14	Urgencias	2022-01-05 04:10:33		0.58		SI	2022-01-05	2022-01-05 18:44:14	SI	2022-01-05 18:44:14	2022-01-05 18:44:14	SI	2022-01-05	2022-01-05 18:44:14	0		N/D	0	0		N/D	0	0		N/D	0	Fallecio	0		0	100	0	100	0	100	0	0
164	NO	2022	NO	54	M	NO	0	2022-01-07 22:29:25	VIVO	2022-01-10 10:54:28	2022-01-10 10:54:28		Remisión	2022-01-07 23:06:00	2022-01-10 10:54:28	2.46		SI	2022-01-08	2022-01-10	SI	2022-01-08	2022-01-10	NO			0		N/D	0	0		N/D	0	0		N/D	0	Remitido	0		0	100	0	100	0	100	0	0
165	SI	2021	NO	71	F	NO	0	2021-08-14 19:48:00	MUERTO	2021-08-17 23:35:00		2021-08-17 23:35:00	Remisión	2021-08-14 19:46:59		3.13		SI	2021-08-14 19:46:59	2021-08-17 23:35:00	SI	2021-08-14 19:46:59	2021-08-17 23:35:00	SI	2021-08-14 19:46:59	2021-08-17 23:35:00	0		N/D	0	0		N/D	0	0		N/D	0	Fallecio	0		0	100	0	100	0	100	0	0
168	SI	2022	SI	69	F	SI	0	2022-01-15 18:26:03	MUERTO	2022-01-22 14:03:27		2022-01-22 14:03:27	Hospitalización	2022-01-21 08:32:47		1.21		SI	2022-01-21	2022-01-22 14:03:27	SI	2022-01-21	2022-01-22 14:03:27	SI	2022-01-21	2022-01-22	0		N/D	0	0		N/D	0	0		N/D	0	Fallecido	0		0	100	0	100	0	100	0	0
169	SI	2022	SI	70	M	SI	0	2022-01-16 16:39:12	MUERTO	2022-02-04 08:54:56		2022-02-04 08:54:56	Hospitalización	2022-01-20 21:22:27		14.46		SI	2022-01-20	2022-02-04 08:54:56	SI	2022-01-20	2022-02-04 08:54:56	SI	2022-01-20	2022-02-04 08:54:56	0		N/D	0	0		N/D	0	0		N/D	0	Fallecido	0		0	100	0	100	0	100	0	0
170	SI	2022	NO	30	M	NO	0	2022-03-11 19:10:33	VIVO	2022-03-15 01:19:16	2022-03-15 01:19:16		Urgencias	2022-03-11 20:22:59	2022-03-15 01:19:12	3.17		SI	2022-03-11	2022-03-15	SI	2022-03-11	2022-03-13	SI	2022-03-11	2022-03-12	0		N/D	0	0		N/D	0	0		N/D	0	Remisión	0		0	100	0	100	0	100	0	1
171	NO	2022	NO	89	F	NO		2022-01-18 11:04:50	MUERTO	2022-01-19 08:24:40		2022-01-19 08:24:40	Cirugia	2022-01-18 11:50:03		0.83		SI	2022-01-18	2022-01-19 08:24:40	SI	2022-01-18	2022-01-19 08:24:40	SI	2022-01-18	2022-01-19 08:24:40	0		N/D	0	0		N/D	0	0		N/D	0	Fallecido	0		0	100	0	100	0	100	0	1
172	SI	2022	NO	71	M	NO	0	2022-06-27 23:21:07	VIVO	2022-07-01 18:06:51	2022-07-01 18:06:51		Urgencias	2022-06-28 11:34:56	2022-07-01 18:06:54	3.25		NO			NO			NO			0		N/D	0	0		N/D	0	0		N/D	0	Domicilio	0		0	100	0	100	0	100	0	0
173	SI	2022	NO	68	F	SI	0	2022-01-20 11:23:16	MUERTO	2022-01-23 11:34:18		2022-01-23 11:34:18	Urgencias	2022-01-20 16:16:19		2.79		SI	2022-01-20	2022-01-23 11:34:18	SI	2022-01-20	2022-01-23 11:34:18	SI	2022-01-20	2022-01-23 11:34:18	0		N/D	0	0		N/D	0	0		N/D	0	Fallecido	0		0	100	0	100	0	100	1	0
179	SI	2022	NO	74	M	NO	0	2022-09-06 07:21:56	VIVO	2022-09-10	2012-09-12		Cirugía	2022-09-06 14:01:49	2022-09-10	3.46		SI	2022-09-06	2022-09-10	SI	2022-09-06	2022-09-10	SI	2022-09-06	2022-09-07	0		N/D	0	0		N/D	0	0		N/D	0	Hospitalizacion	0		0	100	0	100	0	100	1	0
180	SI	2021	NO	66	M	NO	0	2021-12-07 13:09:59	VIVO	2021-12-11 15:06:00	2021-12-11 15:06:00		Urgencias	2021-12-07 19:35:02	2021-12-11 11:06:00	3.63		SI	2021-12-07	2021-12-11	SI	2021-12-07	2021-12-11	SI	2021-12-07	2021-12-11	0		N/D	0	0		N/D	0	0		N/D	0	Hospitalización	0		0	100	0	100	0	100	1	1
181	SI	2022	NO	64	F	SI	0	2022-01-28 15:27:04	MUERTO	2022-04-23 11:58:57		2022-04-23 11:58:57	Urgencias	2022-02-03		82		SI	2022-02-03	2022-04-23 11:58:57	SI	2022-03-02	2022-04-23 11:58:57	SI	2022-02-03	2022-04-23 11:58:57	0		N/D	0	0		N/D	0	0		N/D	0	Fallecio	0		0	100	0	100	0	100	0	0
182	NO	2022	NO	92	M	SI	0	2022-01-30 19:47:08	MUERTO	2022-02-02 06:31:39		2022-02-02 06:31:39	Urgencias	2022-02-02 00:22:01		0.25		SI	2022-02-02	2022-02-02 06:31:39	SI	2022-02-02	2022-02-02 06:31:39	SI	2022-02-02	2022-02-02 06:31:39	0		N/D	0	0		N/D	0	0		N/D	0	Fallecio	0		0	100	0	100	0	100	1	0
183	SI	2022	NO	71	M	SI	0	2022-01-31 23:26:09	MUERTO	2022-02-03 23:34:28		2022-02-03 23:34:28	Urgencias	2022-02-01 18:56:00		2.17		SI	2022-02-02	2022-02-03 23:34:28	SI	2022-02-02	2022-02-03 23:34:28	SI	2022-02-02	2022-02-03 23:34:28	0		N/D	0	0		N/D	0	0		N/D	0	Fallecio	0		0	100	0	100	0	100	0	1
184	NO	2022	NO	49	M	NO		2022-02-03 18:32:41	VIVO	2022-02-10 12:17:49	2022-02-10 12:17:49			2022-02-07 20:07:35	2022-02-10 12:17:51	2.67													N/D				N/D				N/D			0		0	100	0	100	0	100
186	NO	2022	NO	68	F	SI		2022-02-11 17:11:02	MUERTO	2022-04-08 05:26:19		2022-04-08 05:26:19		2022-04-07 20:41:34		0.33				2022-04-08 05:26:19			2022-04-08 05:26:19			2022-04-08 05:26:19			N/D				N/D				N/D			0		0	100	0	100	0	100
187	SI	2022	NO	71	M	NO	0	2022-06-03 19:06:48	VIVO	2022-06-07 14:07:16	2022-06-07 14:07:16		Remisión	2022-06-03 21:13:14	2022-06-07 14:07:17	3.67		SI	2022-06-03 21:13:14	2022-06-07 14:07:17	SI	2022-06-03 21:13:14	2022-06-07 14:07:17	SI	2022-06-04	2022-06-07 14:07:17	0		N/D	0	0		N/D	0	0		N/D	0	Traslado	0		0	100	0	100	0	100	0	1
188	SI	2022	NO	20	M	NO	0	2022-03-09 13:01:20	MUERTO	2022-03-11 13:01:16		2022-03-11 13:01:16	Urgencias	2022-03-09 18:31:49		3.75		SI	2022-03-09	2022-03-11 13:01:16	SI	2022-03-09	2022-03-13 13:01:16	SI	2022-03-09	2022-03-11 13:01:16	0		N/D	0	0		N/D	0	0		N/D	0	Fallecio	0		0	100	0	100	0	100	0	0
189	SI	2022	NO	83	M	SI	0	2022-02-12 21:27:38	MUERTO	2022-02-17 18:02:11		2022-02-17 18:02:11	Urgencias	2022-02-13 02:02:32		4.63		SI	2022-02-13	2022-02-17 18:02:11	SI	2022-02-13	2022-02-17 18:02:11	SI	2022-02-13	2022-02-17 18:02:11	0		N/D	0	0		N/D	0	0		N/D	0	Fallecio	0		0	100	0	100	0	100	0	0
190	NO	2022	NO	60	M	NO	0	2022-02-16 07:57:56	MUERTO	2022-02-16 11:05:10		2022-02-16 11:05:10	Urgencias	2022-02-16 09:03:01		0.08		NO			SI	2022-02-16	2022-02-16 11:05:10	SI	2022-02-16	2022-02-16 11:05:10	0		N/D	0	0		N/D	0	0		N/D	0	Fallecio	0		0	100	0	100	0	100	0	0
191	NO	2022	NO	80	M	SI		2022-02-16 13:10:24	MUERTO	2022-04-11 01:43:14		2022-04-11 01:43:14		2022-04-01 05:09:01		9.83				2022-04-11 01:43:14			2022-04-11 01:43:14			2022-04-11 01:43:14			N/D				N/D				N/D			0		0	100	0	100	0	100
192	SI	2022	NO	85	F	SI	0	2022-02-16 15:23:19	MUERTO	2022-02-24 18:35:48		2022-02-24 18:35:48	Remitida	2022-02-20		3.75		SI	2022-02-18	2022-02-24 18:35:48	NO			NO			0		N/D	0	0		N/D	0	0		N/D	0	Fallecio	0		0	100	0	100	0	100	1	0
193	NO	2022	NO	77	M	NO	0	2022-02-17 13:28:50	MUERTO	2022-02-18 08:45:09		2022-02-18 08:45:09	Urgencias	2022-02-17 22:51:10		0.38		SI	2022-02-17	2022-02-18 08:45:09	SI	2022-02-17	2022-02-18 08:45:09	SI	2022-02-17	2022-02-18 08:45:09	0		N/D	0	0		N/D	0	0		N/D	0	Fallecio	0		0	100	0	100	0	100	0	0
194	SI	2022	SI	79	M	NO	0	2022-01-07 23:58:33	MUERTO	2022-01-11 22:47:28		2022-01-11 22:47:28	Remisión	2022-01-07 23:01:49		3.96		SI	2022-01-07	2022-01-11 22:47:28	SI	2022-01-07	2022-01-11 22:47:28	SI	2022-01-07	2022-01-11 22:47:28	0		N/D	0	0		N/D	0	0		N/D	0	Fallecido	0		0	100	0	100	0	100	1	1
195	SI	2022	NO	82	M	NO	0	2022-09-23 15:55:00	VIVO	2022-03-30	2022-10-01		Urgencias	2022-09-26 06:24:02	2022-09-30	4		SI	2022-09-26 06:24:02	2022-09-30	SI	2022-09-26 06:24:02	2022-09-30	NO			0		N/D	0	0		N/D	0	0		N/D	0	Hospitalizacion	0		0	100	0	100	0	100	0	0
196	SI	2022	NO	85	F	NO	0	2022-07-23 03:17:42	MUERTO	2022-07-27 09:06:36		2022-07-27 09:06:36	Remisión	2022-07-23 07:51:01		4.04		SI	2022-07-23	2022-07-27 09:06:36	SI	2022-07-23	2022-07-27 09:06:36	SI	2022-07-23	2022-07-27 09:06:36	0		N/D	0	0		N/D	0	0		N/D	0	Fallecio	0		0	100	0	100	0	100	0	0
198	SI	2021	NO	64	M	NO	0	2021-10-04 23:15:04	VIVO	2021-10-09 10:05:00	2021-10-09 10:05:00		Urgencias	2021-10-05 06:46:56	2021-10-09 11:46:01	4.17		SI	2021-10-05 06:46:56	2021-10-09 11:46:01	NO			NO			0		N/D	0	0		N/D	0	0		N/D	0	Domicilio	0		0	100	0	100	0	100	0	0
199	NO	2022	NO	58	F	NO		2022-03-03 19:22:56	MUERTO	2022-03-11 18:36:25		2022-03-11 18:36:25		2022-03-05 23:11:36		5.79				2022-03-11 18:36:25			2022-03-11 18:36:25			2022-03-11 18:36:25			N/D				N/D				N/D			0		0	100	0	100	0	100
200	SI	2022	NO	91	F	NO	0	2022-08-18 12:28:22	MUERTO	2022-08-22 23:32:27		2022-08-22 23:32:27	Urgencias	2022-08-18 18:36:25		4.17		NO			NO			NO			0		N/D	0	0		N/D	0	0		N/D	0	Fallecio	0		0	100	0	100	0	100	0	1
201	NO	2022	NO	71	M	NO	0	2022-03-06 18:11:22	MUERTO	2022-03-07 17:56:16		2022-03-07 17:56:16	Urgencias	2022-03-06 22:38:38		0.79		NO			SI	2022-03-06	2022-03-07 17:56:16	SI	2022-03-06	2022-03-07 17:56:16	0		N/D	0	0		N/D	0	0		N/D	0	Fallecio	0		0	100	0	100	0	100	1	1
202	NO	2022	NO	53	F	NO	0	2022-03-08 02:43:35	MUERTO	2022-03-08 20:10:47		2022-03-08 20:10:47	Urgencias	2022-03-08 17:07:52		0.13		SI		2022-03-08 20:10:47	SI	2022-03-08 20:10:47	2022-03-08 20:10:47	SI	2022-03-08 20:10:47	2022-03-08 20:10:47	0		N/D	0	0		N/D	0	0		N/D	0	Fallecio	0		0	100	0	100	0	100	0	0
203	SI	2021	NO	68	M	NO	0	2021-01-28 02:51:04	MUERTO	2021-03-24 13:45:00		2021-03-24 13:45:00	Hospitzalización	2021-03-20 08:13:03		4.21		SI	2021-03-20 08:13:03	2021-03-24 13:44:58	SI	2021-03-20 08:13:03	2021-03-24 13:44:58	NO			0		N/D	0	0		N/D	0	0		N/D	0	Fallecio	0		0	100	0	100	0	100	0	0
204	SI	2022	NO	66	M	NO	0	2022-03-05 03:22:19	MUERTO	2022-03-10 12:43:01		2022-03-10 12:43:01	Urgencias	2022-03-05 12:25:12		5		SI	2022-03-06	2022-03-10 12:43:01	SI	2022-03-05	2022-03-10 12:43:01	SI	2022-03-09	2022-03-10 12:43:01	0		N/D	0	0		N/D	0	0		N/D	0	Fallecio	0		0	100	0	100	0	100	0	0
205	SI	2022	NO	57	M	NO	0	2022-09-24 19:03:04	VIVO	2022-09-29	2022-09-29		Urgencias	2022-09-24 21:45:56	2022-09-29	5		SI	2022-09-22		NO			NO			0		N/D	0	0		N/D	0	0		N/D	0	Domicilio	0		0	100	0	100	0	100	0	0
206	NO	2022	NO	67	M	NO	0	2022-03-25 06:43:37	VIVO	2022-03-26 13:00:33	2022-03-26 13:00:33		Cirugia	2022-03-25 21:44:12	2022-03-26 13:00:28	0.63		SI	2022-03-25	2022-03-26	SI	2022-03-25	2022-03-25	SI	2022-03-25	2022-03-25	0		N/D	0	0		N/D	0	0		N/D	0	Domicilio	0		0	100	0	100	0	100	1	0
207	SI	2022	NO	62	M	NO	0	2022-08-15 14:03:24	MUERTO	2022-08-20 16:10:56		2022-08-20 16:10:56	Urgencias	2022-08-15 14:58:42		5.04		SI	2022-08-15	2022-08-20 16:10:56	SI	2022-08-15	2022-08-20 16:10:56	SI	2022-08-15	2022-08-20 16:10:56	0		N/D	0	0		N/D	0	0		N/D	0		0		0	100	0	100	0	100	0	1
208	NO	2022	NO	70	F	NO		2022-04-02 06:22:45	VIVO	2022-04-08 16:37:16	2022-04-08 16:37:16			2022-04-02 17:03:59	2022-04-08 16:37:12	5.96													N/D				N/D				N/D			0		0	100	0	100	0	100
209	NO	2022	NO	29	M	NO	0	2022-04-02 07:08:06	VIVO	2022-04-06 12:21:57	2022-04-06 12:21:57		Urgencias	2022-02-04 10:40:57	2022-04-06 12:22:01	4.04		NO			NO			NO			0		N/D	0	0		N/D	0	0		N/D	0	Domicilio	0		0	100	0	100	0	100	0	0
210	SI	2021	NO	68	M	NO	0	2021-12-13 07:22:56	VIVO	2022-01-01 00:04:59	2022-01-01 00:04:59		Cirugía	2021-12-26 15:50:58	2022-01-01 00:05:02	5.33		SI	2021-12-26	2022-01-01	SI	2021-12-18	2022-01-01	SI	2021-12-26	2022-01-01	0		N/D	0	0		N/D	0	0		N/D	0	Hospitalización	0		0	100	0	100	0	100	1	0
211	SI	2022	NO	64	F	NO	0	2022-09-02 07:18:46	VIVO	2022-09-08	2022-09-13		Cirugía	2022-09-03 03:13:40	2022-09-08	5.38		SI	2022-09-02	2022-09-08	SI	2022-09-02	2022-09-07	SI	2022-09-02	2022-09-06	0		N/D	0	0		N/D	0	0		N/D	0	Hospitalizacion	0		0	100	0	100	0	100	0	0
212	SI	2021	NO	85	M	NO	0	2021-10-03 01:31:00	MUERTO	2021-10-08 13:02:00		2021-10-08 13:02:00	Remisión	2021-10-03 01:24:57		5.46		SI	2021-10-03	2021-10-08 13:02:00	SI	2021-10-03	2021-10-08 13:02:00	SI	2021-10-03	2021-10-08 13:02:00	0		N/D	0	0		N/D	0	0		N/D	0	Fallecio	0		0	100	0	100	0	100	0	0
213	SI	2021	NO	50	F	NO	0	2021-08-29 22:37:03	MUERTO	2021-09-04 12:56:00		2021-09-04 12:56:00	Urgencias	2021-08-30 00:43:03		5.5		SI	2021-08-29 22:37:03	2021-09-04 12:56:00	SI	2021-08-29 22:37:03	2021-09-04 12:56:00	SI	2021-08-29 22:37:03	2021-09-04 12:56:00	0		N/D	0	0		N/D	0	0		N/D	0	Fallecio	0		0	100	0	100	0	100	0	0
214	SI	2021	NO	85	M	NO	0	2021-09-10 09:28:56	MUERTO	2021-09-15 22:36:59		2021-09-15 22:36:59	Urgencias	2021-09-10 09:21:01		5.54		SI	2021-09-10 09:21:01	2021-09-10	SI	2021-09-10 09:21:01	2021-09-15 22:36:59	SI	2021-09-10	2021-09-15 22:36:59	0		N/D	0	0		N/D	0	0		N/D	0	Falleció	0		0	100	0	100	0	100	0	0
215	SI	2021	NO	34	M	NO	0	2021-10-25 01:32:00	MUERTO	2021-10-30 18:11:59		2021-10-30 18:11:59	Urgencias	2021-10-22		5.58		SI	2021-10-22	2021-10-30 18:11:59	NO			SI	2021-10-22	2021-10-30 18:11:59	0		N/D	0	0		N/D	0	0		N/D	0	Fallecio	0		0	100	0	100	0	100	0	0
216	SI	2022	NO	84	M	SI	0	2022-04-27 12:02:52	VIVO	2022-05-02 14:46:14	2022-05-02 14:46:14		Urgencias	2022-04-29 10:36:20	2022-05-02 14:46:10	3.17		NO			NO			NO			0		N/D	0	0		N/D	0	0		N/D	0	Domicilio	0		0	100	0	100	0	100	0	0
217	NO	2022	NO	48	M	NO	0	2022-05-04 21:10:13	VIVO	2022-05-07 19:11:07	2022-05-07 19:11:07		Remisión	2022-05-05 00:35:51	2022-05-07 19:11:08	2.75		NO			NO			NO			0		N/D	0	0		N/D	0	0		N/D	0	Traslado	0		0	100	0	100	0	100	0	0
218	NO	2022	NO	66	F	NO	0	2022-05-09 10:10:24	VIVO	2022-05-10 17:43:41	2022-05-10 17:43:41		Urgencias	2022-05-09 22:12:25	2022-05-10 17:43:43	0.79		NO			NO			NO			0		N/D	0	0		N/D	0	0		N/D	0	Domicilio	0		0	100	0	100	0	100	0	0
219	SI	2022	NO	88	M	SI	0	2022-05-09 12:58:27	MUERTO	2022-05-21 03:08:27		2022-05-21 03:08:27	Urgencias	2022-05-10 01:28:50		11.04		SI	2022-05-10 16:31:53	2022-05-21 03:08:27	SI	2022-05-10 16:31:53	2022-05-21	SI	2022-05-10 16:31:53	2022-05-21	0		N/D	0	0		N/D	0	0		N/D	0	Fallecio	0		0	100	0	100	0	100	0	0
220	NO	2022	NO	48	F	NO	0	2022-05-09 22:11:08	MUERTO	2022-05-10 16:31:53		2022-05-10 16:31:53	Remisión	2022-05-09 23:30:37		0.71		SI	2022-05-09	2022-05-10 16:31:53	SI	2022-05-09	2022-05-10 16:31:53	SI	2022-05-10 16:31:53	2022-05-10 16:31:53	0		N/D	0	0		N/D	0	0		N/D	0	Fallecio	0		0	100	0	100	0	100	0	0
221	SI	2022	NO	72	M	NO	0	2022-06-11 21:19:43	VIVO	2022-06-17 14:01:20	2022-06-17 14:01:20		Urgencias	2022-06-11 22:09:41	2022-06-17 14:01:23	5.63		SI	2022-06-11 22:09:41	2022-06-14	SI	2022-06-11 22:09:41	2022-06-13	NO			0		N/D	0	0		N/D	0	0		N/D	0	Domicilio	0		0	100	0	100	0	100	1	0
222	SI	2022	NO	90	M	NO	0	2022-01-20 10:28:33	MUERTO	2022-01-27 01:54:02		2022-01-27 01:54:02	Urgencias	2022-01-21 14:25:00		5.79		SI	2022-01-21	2022-01-27 01:54:02	SI	2022-01-21	2022-01-27 01:54:02	NO			1		N/D	0	0		N/D	0	0		N/D	0	Fallecido	0		1	100	1	100	0	100	1	0
223	NO	2022	NO	65	F	NO		2022-05-25 20:55:23	VIVO	2022-05-30 17:32:17	2022-05-30 17:32:17		Urgencias	2022-05-26 01:04:22	2022-05-30 17:32:21	4.67		NO			NO			NO			1	2022-05-26	E. coli		1	2022-05-26	E. coli		0		N/D	0	Domicilio	0		0	100	0	100	0	100	1	0
224	SI	2022	NO	50	M	NO	0	2022-03-01 07:33:10	VIVO	2022-03-07 15:22:30	2022-03-07 15:22:30		CIrugia	2022-03-01 14:39:07	2022-03-07 15:22:27	6		SI	2022-03-01	2022-03-07 15:22:27	SI	2022-03-01	2022-03-07 15:22:27	NO			0		N/D	0	0		N/D	0	0		N/D	0	Domicilio	0		0	100	0	100	0	100	1	1
225	SI	2022	NO	21	F	NO	0	2022-07-11 22:53:19	MUERTO	2022-07-18 18:57:48		2022-07-18 18:57:48	Urgencias	2022-07-12 02:19:58		6.67		SI	2022-07-12	2022-07-18 18:57:48	SI	2022-07-12	2022-07-18 18:57:48	SI	2022-07-12	2022-07-18 18:57:48	0		N/D	0	0		N/D	0	0		N/D	0	Fallecio	0		0	100	0	100	0	100	0	0
226	SI	2021	NO	80	M	NO	0	2021-11-11 22:21:04	VIVO	2021-11-24 15:02:59	2021-11-24 15:02:59		Urgencias	2021-11-17 20:16:56	2021-11-24 15:03:01	6.75		SI	2021-11-17	2021-11-24 15:02:59	SI	2021-11-17	2021-11-22	NO			0		N/D	0	0		N/D	0	0		N/D	0	Domicilio	0		0	100	0	100	0	100	0	0
227	SI	2022	NO	78	F	NO	0	2022-05-13 00:29:48	VIVO	2022-05-20 16:10:29	2022-05-20 16:10:29		Urgencias	2022-05-13 16:24:05	2022-05-20 16:10:24	6.96		NO			NO			SI	2022-05-14	2022-05-20 16:10:24	0		N/D	0	0		N/D	0	0		N/D	0	Domicilio	0		0	100	0	100	0	100	0	1
228	NO	2022	NO	59	F	NO	0	2022-06-09 11:08:44	MUERTO	2022-06-10 16:54:51		2022-06-10 16:54:51	Remisión	2022-06-09 17:49:20		0.96		SI	2022-06-09 17:49:20	2022-06-10 16:54:51	NO			NO			0		N/D	0	0		N/D	0	0		N/D	0	Fallecio	0		0	100	0	100	0	100	0	0
230	SI	2022	NO	79	M	NO	0	2022-09-13 08:04:33	VIVO	2022-09-21	2022-09-27		Cirugía	2022-09-13 13:28:50	2022-09-21	8		NO			SI	2022-09-13	2022-09-14	SI	2022-09-13	2022-09-14	0		N/D	0	0		N/D	0	0		N/D	0		0		0	100	0	100	0	100	1	0
231	SI	2021	NO	62	M	NO	0	2021-12-16 16:25:58	MUERTO	2022-01-01 23:17:00		2022-01-01 23:17:00	Urgencias	2021-12-24 17:33:04		8.21		SI	2021-12-24	2022-01-01 23:17:00	SI	2021-12-24	2022-01-01 23:17:00	SI	2021-12-24	2022-01-01 23:17:00	0		N/D	0	0		N/D	0	0		N/D	0	Fallecio	0		0	100	0	100	0	100	1	0
232	SI	2022	NO	84	M	NO	0	2022-04-10 11:29:02	MUERTO	2022-04-19 02:28:01		2022-04-19 02:28:01	Cirugía	2022-04-10 18:48:05		8.29		SI	2022-04-10 18:48:05	2022-04-19 02:28:01	SI	2022-04-10 18:48:05	2022-04-19 02:28:01	SI	2022-04-18	2022-04-19 02:28:01	0		N/D	0	0		N/D	0	0		N/D	0	Fallecio	0		0	100	0	100	0	100	0	0
233	SI	2022	NO	80	M	SI	0	2022-06-18 18:57:44	MUERTO	2022-07-06 22:27:29		2022-07-06 22:27:29	Hospitalización	2022-07-04 22:12:25		2		NO			NO			NO			0		N/D	0	0		N/D	0	0		N/D	0	Fallecio	0		0	100	0	100	0	100	1	0
234	SI	2022	NO	52	M	NO	0	2022-02-22 12:35:34	MUERTO	2022-03-02 15:34:12		2022-06-12	CIrugia	2022-02-22	2022-03-02 15:34:16	8.6488		SI	2022-02-22	2022-03-02	SI	2022-02-22	2022-03-02	SI	2022-02-22	2022-03-02	0		N/D	0	0		N/D	0	0		N/D	0	Domicilio	0		0	100	0	100	0	100	0	1
235	SI	2022	SI	54	M	NO	0	2022-09-02 18:42:54	MUERTO	2022-09-13		2022-09-13	Urgencias	2022-09-02 22:10:50		9		SI	2022-09-02	2022-09-13	SI	2022-09-02	2022-09-13	SI	2022-09-02	2022-09-13	0		N/D	0	0		N/D	0	0		N/D	0	Fallecio	0		0	100	0	100	0	100	0	1
236	SI	2022	NO	51	M	NO	0	2022-08-28 15:38:26	VIVO	2022-09-13	2022-09-13		Remisión	2022-08-28 15:37:17	2022-09-13 04:07:24	9.17		SI	2022-08-28	2022-09-13	SI	2022-08-28	2022-09-13	SI	2022-08-28	2022-09-13	0		N/D	0	0		N/D	0	0		N/D	0	fallecio	0		0	100	0	100	0	100	0	0
238	SI	2021	NO	93	M	NO	0	2021-01-29 12:49:58	MUERTO	2021-02-09 12:31:00		2021-02-09 12:31:00	Urgencias	2021-01-29 19:04:56		10.71		SI	2021-01-29 19:04:56	2021-02-09 12:30:57	SI	2021-01-29 19:04:56	2021-02-09 12:30:57	SI	2021-01-29 19:04:56	2021-02-05	0		N/D	0	0		N/D	0	0		N/D	0	Fallecio	0		0	100	0	100	0	100	0	0
239	SI	2022	NO	78	F	SI	0	2022-07-01 17:58:33	VIVO	2022-09-08	2022-09-10		Urgencias	2022-09-05 22:05:57	2022-09-08	4		SI	2022-08-25	2022-09-08	SI	2022-09-06	2022-09-08	NO			0		N/D	0	0		N/D	0	0		N/D	0	Hospitalizacion	0		0	100	0	100	0	100	0	0
242	SI	2021	NO	81	M	NO	0	2021-09-04 15:49:58	MUERTO	2021-09-15 16:48:00		2021-09-15 16:48:00	Remisión	2021-09-04 15:44:03		11.04		SI	2021-09-04	2021-09-15 16:48:00	SI	2021-09-04	2021-09-15 16:48:00	SI	2021-09-05	2021-09-15 16:48:00	0		N/D	0	0		N/D	0	0		N/D	0	Fallecio	0		0	100	0	100	0	100	1	0
244	SI	2022	NO	69	F	NO	0	2022-03-11 18:51:33	MUERTO	2022-03-23 10:24:23		2022-03-23 10:24:23	Urgencias	2022-03-11 23:59:42		11.42		SI	2022-03-11 23:59:42	2022-03-23 10:24:23	SI	2022-03-11 23:59:42	2022-03-23 10:24:23	SI	2022-03-11 23:59:42	2022-03-23 10:24:23	0		N/D	0	0		N/D	0	0		N/D	0	Fallecio	0		0	100	0	100	0	100	0	0
245	SI	2022	NO	48	F	NO	0	2022-06-04 13:22:56	MUERTO	2022-06-16 03:56:13		2022-06-16 03:56:13	Urgencias	2022-06-04 15:52:50		11.5		SI	2022-06-04 15:52:50	2022-06-16 03:56:13	SI	2022-06-04 15:52:50	2022-06-16 03:56:13	SI	2022-06-10	2022-06-15	0		N/D	0	0		N/D	0	0		N/D	0	Fallecio	0		0	100	0	100	0	100	0	0
246	SI	2022	NO	27	F	NO	0	2022-06-14 06:44:55	VIVO	2022-06-26 14:43:08	2022-06-26 14:43:08		Urgencias	2022-06-14 17:43:35	2022-06-26 14:43:09	11.83		SI	2022-06-16	2022-06-20	NO			NO			0		N/D	0	0		N/D	0	0		N/D	0	Domicilio	0		0	100	0	100	0	100	0	0
247	SI	2022	NO	79	M	NO	0	2022-08-30 15:32:15	MUERTO	2022-09-11		2022-09-11	Urgencias	2022-08-30 21:56:00		12		SI	2022-09-02	2022-09-11	SI	2022-08-30	2022-09-11	SI	2022-09-10	2022-09-11	0		N/D	0	0		N/D	0	0		N/D	0	Fallecio	0		0	100	0	100	0	100	0	0
248	SI	2022	NO	27	M	NO	0	2022-07-03 15:47:05	VIVO	2022-07-15 17:07:39	2022-07-15 17:07:39		Remisión	2022-07-03 15:39:44	2022-07-15 17:07:35	12.04		SI	2022-07-03	2022-07-15	SI	2022-07-03	2022-07-11	SI	2022-07-03	2022-07-06	0		N/D	0	0		N/D	0	0		N/D	0	Domicilio	0		0	100	0	100	0	100	0	0
249	SI	2022	NO	81	M	NO	0	2022-07-23 17:29:11	VIVO	2022-08-05 16:13:41	2022-08-05 16:13:41		Urgencias	2022-07-23 21:36:08	2022-08-05 16:13:43	12.75		SI	2022-07-24	2022-07-30	SI	2022-07-23	2022-07-27	SI	2022-07-23	2022-07-25	0		N/D	0	0		N/D	0	0		N/D	0	Domicilio	0		0	100	0	100	0	100	0	0
252	SI	2022	NO	70	F	NO	0	2022-01-25 13:37:03	MUERTO	2022-02-08 10:48:19		2022-02-08 10:48:19	Urgencias	2022-01-25 17:23:51		13.71		SI	2022-01-25	2022-02-08 10:48:19	SI	2022-01-25	2022-02-08 10:48:19	SI	2022-01-25	2022-02-08 10:48:19	0		N/D	0	0		N/D	0	0		N/D	0	Fallecio	0		0	100	0	100	0	100	0	0
253	SI	2021	NO	63	F	NO	0	2021-08-11 15:37:00	MUERTO	2021-08-26		2021-08-26	Remisión	2021-08-11 18:37:00		15		SI	2021-08-11	2021-08-26	SI	2021-08-11 15:37:00	2021-08-26	SI	2021-08-11 15:37:00	2021-08-26	0		N/D	0	0		N/D	0	0		N/D	0	Fallecio	0		0	100	0	100	0	100	0	0
255	SI	2022	NO	86	F	SI	0	2022-08-28 12:41:11	MUERTO	2022-09-08		2022-09-11	Urgencias	2022-08-29 10:33:27		10		SI	2022-08-29	2022-09-08	SI	2022-09-06	2022-09-08	NO			0		N/D	0	0		N/D	0	0		N/D	0	Fallecio	0		0	100	0	100	0	100	0	0
256	SI	2021	NO	46	F	NO	0	2021-10-01 16:02:03	MUERTO	2021-10-18 09:57:00		2021-10-18 09:57:00	Remisión	2021-10-01 15:42:02		17.75		SI	2021-10-01	2021-10-18 09:57:00	SI	2021-10-02	2021-10-19 09:56:59	SI	2021-10-02	2021-10-18 09:57:00	0		N/D	0	0		N/D	0	0		N/D	0	Fallecio	0		0	100	0	100	0	100	0	1
257	NO	2022	NO	47	F	NO	0	2022-08-29 07:49:17	VIVO	2022-08-29 18:40:00	2022-08-29 18:40:00		Cirugia	2022-08-29 08:52:04	2022-08-29 18:40:01	0.38		NO			SI	2022-08-29	2022-08-29	SI	2022-08-29	2022-08-29	0		N/D	0	0		N/D	0	0		N/D	0	Domicilio	0		0	100	0	100	0	100	0	0
258	NO	2022	NO	95	M	NO	0	2022-08-29 13:25:23	MUERTO	2022-08-30 02:57:22		2022-08-30 02:57:22	Urgencias	2022-08-29 17:25:09		0.38		SI	2022-08-29	2022-08-30 02:57:22	SI	2022-08-29	2022-08-30 02:57:22	NO			0		N/D	0	0		N/D	0	0		N/D	0	Fallecio	0		0	100	0	100	0	100	0	0
260	SI	2021	NO	77	M	NO	0	2021-12-23 18:26:03	MUERTO	2022-01-11 13:48:59		2022-01-11 13:48:59	Urgencias	2021-12-23 21:01:00		18.67		SI	2021-12-28	2022-01-11 13:48:59	SI	2021-12-30	2022-01-11 13:48:59	SI	2022-01-03	2022-01-11 13:48:59	0		N/D	0	0		N/D	0	0		N/D	0	Fallecio	0		0	100	0	100	0	100	1	0
261	SI	2022	NO	68	M	SI	0	2022-08-31 11:28:01	VIVO	2022-09-12	2022-09-18		Urgencias	2022-08-31 18:52:16	2022-09-12	13		SI	2022-08-31	2022-09-12	SI	2022-08-31	2022-09-12	NO			0		N/D	0	0		N/D	0	0		N/D	0	Hospitalizacion	0		0	100	0	100	0	100	1	0
262	SI	2022	NO	35	M	NO	0	2022-09-02 17:40:07	VIVO	2022-09-22	2022-09-28		Urgencias	2022-09-03 01:23:31	2022-09-22	19		SI	2022-09-03	2022-09-22	SI	2022-09-03	2022-09-15	SI	2022-09-02	2022-09-13	0		N/D	0	0		N/D	0	0		N/D	0	Hospitalizacion	0		0	100	0	100	0	100	0	0
263	SI	2022	NO	82	F	NO	0	2022-05-29 23:13:03	MUERTO	2022-06-22 05:51:13		2022-06-22 05:51:13	Cirugía	2022-05-30 09:49:49		22.83		SI	2022-05-30 09:49:49	2022-06-22 05:51:13	SI	2022-05-30 09:49:49	2022-06-22	SI	2022-06-01	2022-06-22 05:51:13	0		N/D	0	0		N/D	0	0		N/D	0	Fallecio	0		0	100	0	100	0	100	0	1
265	SI	2022	NO	35	M	NO	1	2022-06-30 01:45:07	MUERTO	2022-08-19 17:49:11		2022-08-19 17:49:11	Cirugía	2022-07-26 18:58:27		23.92	2022-08-16	SI	2022-08-12	2022-08-19 17:49:11	SI	2022-08-18	2022-08-19 17:49:11	NO			0		N/D	0	0		N/D	0	1	2022-08-16	P. aeruginosa	1	Fallecio	0		1	20.2094	0	100	0	100	0	0
268	SI	2022	NO	70	M	NO	0	2022-09-07 11:01:14	VIVO	2022-04-10	2022-07-10		Urgencias	2022-04-13 22:12:43	2022-05-10	29		SI	2022-09-13	2022-04-10	SI	2022-09-13	2022-09-20	NO			0		N/D	0	0		N/D	0	0		N/D	0		0		0	100	0	100	0	100	1	0
273	SI	2022	NO	40	F	NO	0	2022-09-25 07:25:58	VIVO	2022-12-01	2022-12-01		Remisión	2022-09-25 06:46:56	2022-12-01	67		SI	2022-09-25	2022-10-27	SI	2022-09-25	2022-10-27	SI	2022-09-26	2022-09-29	0		N/D	0	0		N/D	0	0		N/D	0	Domicilio	0		0	100	0	100	0	100	0	0
[truncated: 62 more columns]
