# Supplementary material for: Effect of COVID-19 on infections associated with medical devices in critical care
Source: BMC Infect Dis. 2024 Jan 22;24:110. doi: 10.1186/s12879-023-08934-1 (PMC10801999; doi:10.1186/s12879-023-08934-1)
Supplement: Supplementary file 3 — Supplementary Material 3 [file 12879_2023_8934_MOESM3_ESM.xlsx]

## Sheet: Sheet1
Table S2 Cohort adjusted by days in ICU
ID	INCLUIDO	AÑO	Muerte_asociada	EDAD	SEXO	COVID	IAAS	FECHA INGRESO FSFB	DESENLACE	FECHA FINAL DE SEGUIMIENTO	FECHA EGRESO FSFB	FECHA_DE_FALLECIMIENTO	PROCEDENCIA	FECHA_INGRESO_UCI	FECHA_EGRESO_UCI	DÍAS_UCI	FECHA_SINTOMAS_INFECCION	CATETER_VASCULAR	FECHA_CATETER	FECHA_FINAL_CATETER	USO_SONDA	FECHA_SONDA	FECHA_FINAL_SONDA	USO_OROTRAQUEAL_TRAQUEOSTOMIA	FECHA_OROTRAQUEAL_TRAQUEOSTOMIA	FECHA_FINAL_OROTRAQUEAL_TRAQUEOSTOMIA	HEMOCULTIVO_POSITIVO	FECHA_HEMOCULTIVO	PATOGENO_HEMOCULTIVO	ITS_AC	UROCULTIVO_POSITIVO	FECHA_UROCULTIVO	PATOGENO_UROCULTIVO	ISTU_AC	CULTIVO_NEUMONIA_POSITIVAS	FECHA_CULTIVO_TRAQUEALES	PATOGENO_SECRECIONES	NEU	DESTINO	IAAS_GRAM_POS	FECHA_GRAM_POS	IAAS_GRAM_NEG	FECHA_GRAM_NEG	IAAS_ATIPICOS	FECHA_ATIPICOS	IAAS_HONGOS	FECHA_HONGOS	Tabaquismo	Obesidad
262	SI	2022	NO	35	M	NO	0	2022-09-02 17:40:07	0	2022-09-22	2022-09-28		Urgencias	2022-09-03 01:23:31	2022-09-22	19		SI	2022-09-03	2022-09-22	SI	2022-09-03	2022-09-15	SI	2022-09-02	2022-09-13	0		N/D	0	0		N/D	0	0		N/D	0	Hospitalizacion	0		0	100	0	100	0	100	0	0
265	SI	2022	NO	35	M	NO	1	2022-06-30 01:45:07	1	2022-08-19 17:49:11		2022-08-19 17:49:11	Cirugía	2022-07-26 18:58:27		23.92	2022-08-16	SI	2022-08-12	2022-08-19 17:49:11	SI	2022-08-18	2022-08-19 17:49:11	NO			0		N/D	0	0		N/D	0	1	2022-08-16	P. aeruginosa	1	Fallecio	0		1	20.2094	0	100	0	100	0	0
211	SI	2022	NO	64	F	NO	0	2022-09-02 07:18:46	0	2022-09-08	2022-09-13		Cirugía	2022-09-03 03:13:40	2022-09-08	5.38		SI	2022-09-02	2022-09-08	SI	2022-09-02	2022-09-07	SI	2022-09-02	2022-09-06	0		N/D	0	0		N/D	0	0		N/D	0	Hospitalizacion	0		0	100	0	100	0	100	0	0
263	SI	2022	NO	82	F	NO	0	2022-05-29 23:13:03	1	2022-06-22 05:51:13		2022-06-22 05:51:13	Cirugía	2022-05-30 09:49:49		22.83		SI	2022-05-30 09:49:49	2022-06-22 05:51:13	SI	2022-05-30 09:49:49	2022-06-22	SI	2022-06-01	2022-06-22 05:51:13	0		N/D	0	0		N/D	0	0		N/D	0	Fallecio	0		0	100	0	100	0	100	0	1
238	SI	2021	NO	93	M	NO	0	2021-01-29 12:49:58	1	2021-02-09 12:31:00		2021-02-09 12:31:00	Urgencias	2021-01-29 19:04:56		10.71		SI	2021-01-29 19:04:56	2021-02-09 12:30:57	SI	2021-01-29 19:04:56	2021-02-09 12:30:57	SI	2021-01-29 19:04:56	2021-02-05	0		N/D	0	0		N/D	0	0		N/D	0	Fallecio	0		0	100	0	100	0	100	0	0
221	SI	2022	NO	72	M	NO	0	2022-06-11 21:19:43	0	2022-06-17 14:01:20	2022-06-17 14:01:20		Urgencias	2022-06-11 22:09:41	2022-06-17 14:01:23	5.63		SI	2022-06-11 22:09:41	2022-06-14	SI	2022-06-11 22:09:41	2022-06-13	NO			0		N/D	0	0		N/D	0	0		N/D	0	Domicilio	0		0	100	0	100	0	100	1	0
212	SI	2021	NO	85	M	NO	0	2021-10-03 01:31:00	1	2021-10-08 13:02:00		2021-10-08 13:02:00	Remisión	2021-10-03 01:24:57		5.46		SI	2021-10-03	2021-10-08 13:02:00	SI	2021-10-03	2021-10-08 13:02:00	SI	2021-10-03	2021-10-08 13:02:00	0		N/D	0	0		N/D	0	0		N/D	0	Fallecio	0		0	100	0	100	0	100	0	0
253	SI	2021	NO	63	F	NO	0	2021-08-11 15:37:00	1	2021-08-26		2021-08-26	Remisión	2021-08-11 18:37:00		15		SI	2021-08-11	2021-08-26	SI	2021-08-11 15:37:00	2021-08-26	SI	2021-08-11 15:37:00	2021-08-26	0		N/D	0	0		N/D	0	0		N/D	0	Fallecio	0		0	100	0	100	0	100	0	0
244	SI	2022	NO	69	F	NO	0	2022-03-11 18:51:33	1	2022-03-23 10:24:23		2022-03-23 10:24:23	Urgencias	2022-03-11 23:59:42		11.42		SI	2022-03-11 23:59:42	2022-03-23 10:24:23	SI	2022-03-11 23:59:42	2022-03-23 10:24:23	SI	2022-03-11 23:59:42	2022-03-23 10:24:23	0		N/D	0	0		N/D	0	0		N/D	0	Fallecio	0		0	100	0	100	0	100	0	0
222	SI	2022	NO	90	M	NO	0	2022-01-20 10:28:33	1	2022-01-27 01:54:02		2022-01-27 01:54:02	Urgencias	2022-01-21 14:25:00		5.79		SI	2022-01-21	2022-01-27 01:54:02	SI	2022-01-21	2022-01-27 01:54:02	NO			1		N/D	0	0		N/D	0	0		N/D	0	Fallecido	0		1	100	1	100	0	100	1	0
234	SI	2022	NO	52	M	NO	0	2022-02-22 12:35:34	1	2022-03-02 15:34:12		2022-06-12	CIrugia	2022-02-22	2022-03-02 15:34:16	8.6488		SI	2022-02-22	2022-03-02	SI	2022-02-22	2022-03-02	SI	2022-02-22	2022-03-02	0		N/D	0	0		N/D	0	0		N/D	0	Domicilio	0		0	100	0	100	0	100	0	1
230	SI	2022	NO	79	M	NO	0	2022-09-13 08:04:33	0	2022-09-21	2022-09-27		Cirugía	2022-09-13 13:28:50	2022-09-21	8		NO			SI	2022-09-13	2022-09-14	SI	2022-09-13	2022-09-14	0		N/D	0	0		N/D	0	0		N/D	0		0		0	100	0	100	0	100	1	0
224	SI	2022	NO	50	M	NO	0	2022-03-01 07:33:10	0	2022-03-07 15:22:30	2022-03-07 15:22:30		CIrugia	2022-03-01 14:39:07	2022-03-07 15:22:27	6		SI	2022-03-01	2022-03-07 15:22:27	SI	2022-03-01	2022-03-07 15:22:27	NO			0		N/D	0	0		N/D	0	0		N/D	0	Domicilio	0		0	100	0	100	0	100	1	1
267	SI	2022	NO	70	F	NO	1	2022-02-11 17:23:51	0	2022-03-11 23:51:08	2022-03-11 23:51:08		Remision	2022-02-11 17:14:55	2022-03-11 23:51:12	28.25	2022-02-15	SI	2022-02-11	2022-03-11	SI	2022-02-11	2022-03-11	SI	2022-02-11	2022-03-11	0		N/D	0	0		N/D	0	1	2022-02-15	K. pneumoniae	1	Remision	0		1	3.2813	0	100	0	100	0	1
226	SI	2021	NO	80	M	NO	0	2021-11-11 22:21:04	0	2021-11-24 15:02:59	2021-11-24 15:02:59		Urgencias	2021-11-17 20:16:56	2021-11-24 15:03:01	6.75		SI	2021-11-17	2021-11-24 15:02:59	SI	2021-11-17	2021-11-22	NO			0		N/D	0	0		N/D	0	0		N/D	0	Domicilio	0		0	100	0	100	0	100	0	0
269	SI	2022	NO	73	F	NO	1	2022-08-31 16:19:20	0	2022-09-30	2022-10-06		Urgencias	2022-09-01 00:45:04	2022-09-30	30	2022-09-06	SI	2022-08-31	2022-09-30	SI	2022-08-31	2022-09-13	SI	2022-08-31	2022-09-12	1	2022-09-06	S. epidermidis	1	1	2022-09-06	E. coli	1	1	2022-09-23	S. marcense	1	Hospitalizacion	1	2022-09-06	1	4.9687	0	100	0	100	0	0
256	SI	2021	NO	46	F	NO	0	2021-10-01 16:02:03	1	2021-10-18 09:57:00		2021-10-18 09:57:00	Remisión	2021-10-01 15:42:02		17.75		SI	2021-10-01	2021-10-18 09:57:00	SI	2021-10-02	2021-10-19 09:56:59	SI	2021-10-02	2021-10-18 09:57:00	0		N/D	0	0		N/D	0	0		N/D	0	Fallecio	0		0	100	0	100	0	100	0	1
248	SI	2022	NO	27	M	NO	0	2022-07-03 15:47:05	0	2022-07-15 17:07:39	2022-07-15 17:07:39		Remisión	2022-07-03 15:39:44	2022-07-15 17:07:35	12.04		SI	2022-07-03	2022-07-15	SI	2022-07-03	2022-07-11	SI	2022-07-03	2022-07-06	0		N/D	0	0		N/D	0	0		N/D	0	Domicilio	0		0	100	0	100	0	100	0	0
213	SI	2021	NO	50	F	NO	0	2021-08-29 22:37:03	1	2021-09-04 12:56:00		2021-09-04 12:56:00	Urgencias	2021-08-30 00:43:03		5.5		SI	2021-08-29 22:37:03	2021-09-04 12:56:00	SI	2021-08-29 22:37:03	2021-09-04 12:56:00	SI	2021-08-29 22:37:03	2021-09-04 12:56:00	0		N/D	0	0		N/D	0	0		N/D	0	Fallecio	0		0	100	0	100	0	100	0	0
215	SI	2021	NO	34	M	NO	0	2021-10-25 01:32:00	1	2021-10-30 18:11:59		2021-10-30 18:11:59	Urgencias	2021-10-22		5.58		SI	2021-10-22	2021-10-30 18:11:59	NO			SI	2021-10-22	2021-10-30 18:11:59	0		N/D	0	0		N/D	0	0		N/D	0	Fallecio	0		0	100	0	100	0	100	0	0
227	SI	2022	NO	78	F	NO	0	2022-05-13 00:29:48	0	2022-05-20 16:10:29	2022-05-20 16:10:29		Urgencias	2022-05-13 16:24:05	2022-05-20 16:10:24	6.96		NO			NO			SI	2022-05-14	2022-05-20 16:10:24	0		N/D	0	0		N/D	0	0		N/D	0	Domicilio	0		0	100	0	100	0	100	0	1
264	SI	2021	NO	57	M	NO	1	2021-10-24 17:31:03	1	2021-11-17 23:14:00		2021-11-17 23:14:00	Urgencias	2021-10-26 00:02:00		22.96	2021-11-02	SI	2021-10-24	2021-11-17 23:14:00	SI	2021-10-25	2021-11-17 23:14:00	SI	2021-10-30	2021-11-17 23:14:00	1	2021-11-02	K. Pneumoniae	1	0		N/D	0	0		N/D	0	Fallecio	0		1	6.9986	0	100	0	100	0	0
236	SI	2022	NO	51	M	NO	0	2022-08-28 15:38:26	0	2022-09-13	2022-09-13		Remisión	2022-08-28 15:37:17	2022-09-13 04:07:24	9.17		SI	2022-08-28	2022-09-13	SI	2022-08-28	2022-09-13	SI	2022-08-28	2022-09-13	0		N/D	0	0		N/D	0	0		N/D	0	fallecio	0		0	100	0	100	0	100	0	0
268	SI	2022	NO	70	M	NO	0	2022-09-07 11:01:14	0	2022-04-10	2022-07-10		Urgencias	2022-04-13 22:12:43	2022-05-10	29		SI	2022-09-13	2022-04-10	SI	2022-09-13	2022-09-20	NO			0		N/D	0	0		N/D	0	0		N/D	0		0		0	100	0	100	0	100	1	0
249	SI	2022	NO	81	M	NO	0	2022-07-23 17:29:11	0	2022-08-05 16:13:41	2022-08-05 16:13:41		Urgencias	2022-07-23 21:36:08	2022-08-05 16:13:43	12.75		SI	2022-07-24	2022-07-30	SI	2022-07-23	2022-07-27	SI	2022-07-23	2022-07-25	0		N/D	0	0		N/D	0	0		N/D	0	Domicilio	0		0	100	0	100	0	100	0	0
241	SI	2021	NO	38	F	NO	0	2021-08-24 01:38:03	1	2021-09-02 21:27:00		2021-09-02 21:27:00	Remitida	2021-08-24 00:49:58		10.83		SI	2021-08-26	2021-09-02	SI	2021-08-24	2021-09-02	SI	2021-08-24	2021-09-02 21:27:00	0		N/D	0	1	2021-08-26	E. coli (BLEE)	0	0		N/D	0	Fallecio	0		0	100	0	100	0	100	0	0
266	SI	2021	NO	77	M	NO	0	2021-12-11 21:20:00	1	2022-01-08 02:39:59		2022-01-08 02:39:59	Urgencias	2021-12-12 17:04:59		26.38		SI	2021-12-13	2022-01-08 02:39:59	SI	2021-12-12	2022-01-08 02:39:59	SI	2021-12-28	2022-01-08 02:39:59	1	2021-12-25	S. hominis	0	1	2021-12-16	E. coli	0	0		N/D	0	Fallecio	0		0	100	0	100	0	100	0	0
237	SI	2022	NO	90	F	NO	1	2022-06-28 19:07:23	1	2022-07-09 06:29:28		2022-07-09 06:29:28	Cirugía	2022-06-29 00:01:17		10.25	2022-07-03	SI	2022-06-29 00:01:17	2022-07-02	NO			SI	2022-07-04	2022-07-09 06:29:28	0		N/D	0	0		N/D	0	1	2022-07-03	K. aerogenes	1	Fallecio	0		1	3.9991	0	100	0	100	0	0
247	SI	2022	NO	79	M	NO	0	2022-08-30 15:32:15	1	2022-09-11		2022-09-11	Urgencias	2022-08-30 21:56:00		12		SI	2022-09-02	2022-09-11	SI	2022-08-30	2022-09-11	SI	2022-09-10	2022-09-11	0		N/D	0	0		N/D	0	0		N/D	0	Fallecio	0		0	100	0	100	0	100	0	0
254	SI	2021	NO	19	M	NO	1	2021-05-26	0	2022-01-28 18:45:38	2022-01-28 18:45:38		Urgencias	2021-05-27	2021-06-11	16	2021-06-01	SI	2021-05-28	2021-06-11	SI	2021-05-28	2021-06-05	SI	2021-06-02	2021-06-03	1	2021-06-01	S. agalactiae	1	1	2021-06-01	E. faecalis	0	0		N/D	0	Domicilio	1	2021-06-01	0	100	1	5	0	100	0	1
231	SI	2021	NO	62	M	NO	0	2021-12-16 16:25:58	1	2022-01-01 23:17:00		2022-01-01 23:17:00	Urgencias	2021-12-24 17:33:04		8.21		SI	2021-12-24	2022-01-01 23:17:00	SI	2021-12-24	2022-01-01 23:17:00	SI	2021-12-24	2022-01-01 23:17:00	0		N/D	0	0		N/D	0	0		N/D	0	Fallecio	0		0	100	0	100	0	100	1	0
210	SI	2021	NO	68	M	NO	0	2021-12-13 07:22:56	0	2022-01-01 00:04:59	2022-01-01 00:04:59		Cirugía	2021-12-26 15:50:58	2022-01-01 00:05:02	5.33		SI	2021-12-26	2022-01-01	SI	2021-12-18	2022-01-01	SI	2021-12-26	2022-01-01	0		N/D	0	0		N/D	0	0		N/D	0	Hospitalización	0		0	100	0	100	0	100	1	0
260	SI	2021	NO	77	M	NO	0	2021-12-23 18:26:03	1	2022-01-11 13:48:59		2022-01-11 13:48:59	Urgencias	2021-12-23 21:01:00		18.67		SI	2021-12-28	2022-01-11 13:48:59	SI	2021-12-30	2022-01-11 13:48:59	SI	2022-01-03	2022-01-11 13:48:59	0		N/D	0	0		N/D	0	0		N/D	0	Fallecio	0		0	100	0	100	0	100	1	0
240	SI	2021	NO	44	M	NO	0	2021-10-19 16:03:04	1	2021-10-30 09:54:59		2021-10-30 09:54:59	Urgencias	2021-10-19 22:01:03		10.79		SI	2021-10-20	2021-10-27 09:55:00	SI	2021-10-20	2021-10-30 09:54:59	SI	2021-10-20	2021-10-30 09:54:59	0		N/D	0	0		N/D	0	1	2021-10-24	Candida spp	0	Fallecio	0		0	100	0	100	0	100	1	0
235	SI	2022	SI	54	M	NO	0	2022-09-02 18:42:54	1	2022-09-13		2022-09-13	Urgencias	2022-09-02 22:10:50		9		SI	2022-09-02	2022-09-13	SI	2022-09-02	2022-09-13	SI	2022-09-02	2022-09-13	0		N/D	0	0		N/D	0	0		N/D	0	Fallecio	0		0	100	0	100	0	100	0	1
246	SI	2022	NO	27	F	NO	0	2022-06-14 06:44:55	0	2022-06-26 14:43:08	2022-06-26 14:43:08		Urgencias	2022-06-14 17:43:35	2022-06-26 14:43:09	11.83		SI	2022-06-16	2022-06-20	NO			NO			0		N/D	0	0		N/D	0	0		N/D	0	Domicilio	0		0	100	0	100	0	100	0	0
232	SI	2022	NO	84	M	NO	0	2022-04-10 11:29:02	1	2022-04-19 02:28:01		2022-04-19 02:28:01	Cirugía	2022-04-10 18:48:05		8.29		SI	2022-04-10 18:48:05	2022-04-19 02:28:01	SI	2022-04-10 18:48:05	2022-04-19 02:28:01	SI	2022-04-18	2022-04-19 02:28:01	0		N/D	0	0		N/D	0	0		N/D	0	Fallecio	0		0	100	0	100	0	100	0	0
251	SI	2022	NO	26	M	NO	1	2022-04-26 22:27:33	0	2022-05-10 16:31:41	2022-05-10 16:31:41		Urgencias	2022-04-27 23:57:42	2022-05-10 16:31:43	13.67	2022-05-01	SI	2022-04-27	2022-05-08	SI	2022-04-26	2022-05-02	SI	2022-04-26	2022-05-01	0		N/D	0	0		N/D	0	1	2022-05-01	SAMS	1	Domicilio	1	2022-05-01	0	100	0	100	0	100	1	0
225	SI	2022	NO	21	F	NO	0	2022-07-11 22:53:19	1	2022-07-18 18:57:48		2022-07-18 18:57:48	Urgencias	2022-07-12 02:19:58		6.67		SI	2022-07-12	2022-07-18 18:57:48	SI	2022-07-12	2022-07-18 18:57:48	SI	2022-07-12	2022-07-18 18:57:48	0		N/D	0	0		N/D	0	0		N/D	0	Fallecio	0		0	100	0	100	0	100	0	0
229	SI	2022	NO	59	M	NO	0	2022-03-29 16:30:08	0	2022-04-06 14:32:21	2022-04-06 14:32:21		Remision	2022-03-29 18:28:39	2022-04-06 14:32:21	7.83		SI	2022-03-29	2022-04-03	SI	2022-03-29	2022-04-06	SI	2022-03-29	2022-04-04	0		N/D	0	0		N/D	0	1	2022-03-30	SAMS	0	Traslado	0		0	100	0	100	0	100	0	0
214	SI	2021	NO	85	M	NO	0	2021-09-10 09:28:56	1	2021-09-15 22:36:59		2021-09-15 22:36:59	Urgencias	2021-09-10 09:21:01		5.54		SI	2021-09-10 09:21:01	2021-09-10	SI	2021-09-10 09:21:01	2021-09-15 22:36:59	SI	2021-09-10	2021-09-15 22:36:59	0		N/D	0	0		N/D	0	0		N/D	0	Falleció	0		0	100	0	100	0	100	0	0
245	SI	2022	NO	48	F	NO	0	2022-06-04 13:22:56	1	2022-06-16 03:56:13		2022-06-16 03:56:13	Urgencias	2022-06-04 15:52:50		11.5		SI	2022-06-04 15:52:50	2022-06-16 03:56:13	SI	2022-06-04 15:52:50	2022-06-16 03:56:13	SI	2022-06-10	2022-06-15	0		N/D	0	0		N/D	0	0		N/D	0	Fallecio	0		0	100	0	100	0	100	0	0
252	SI	2022	NO	70	F	NO	0	2022-01-25 13:37:03	1	2022-02-08 10:48:19		2022-02-08 10:48:19	Urgencias	2022-01-25 17:23:51		13.71		SI	2022-01-25	2022-02-08 10:48:19	SI	2022-01-25	2022-02-08 10:48:19	SI	2022-01-25	2022-02-08 10:48:19	0		N/D	0	0		N/D	0	0		N/D	0	Fallecio	0		0	100	0	100	0	100	0	0
243	SI	2021	SI	69	M	NO	1	2021-12-26 15:14:58	1	2022-01-06 23:21:00		2022-01-06 23:21:00	Urgencias	2021-12-26 17:30:02		11.21	2021-12-30	SI	2021-12-27	2022-01-06 23:21:00	SI	2021-12-27	2022-01-06 23:21:00	SI	2021-12-27	2022-01-06 23:21:00	1	2021-12-30	E. faecalis	0	0		N/D	0	1	2021-12-30	K. variicola	1	Fallecio	1	2021-12-30	1	3.2708	0	100	0	100	0	1
250	SI	2021	NO	76	M	NO	1	2021-11-01	1	2021-11-18 10:07:59		2021-11-18 10:07:59	Urgencias	2021-11-05		13	2021-11-10	SI	2021-11-05	2021-11-18 10:07:59	SI	2021-11-05	2021-11-18 10:07:59	NO			1	2021-11-10	C. koseri	1	0		N/D	0	1	2021-11-17	Candida spp	1	Fallecio	0		1	5	0	100	1	12	0	0
80	SI	2021	NO	76	F	SI	0	2021-06-05 11:58:59	1	2021-06-16 01:36:00		2021-06-16 01:36:00	Urgencias	2021-06-06 19:10:59		9.25			2021-06-06	2021-06-16 01:36:00	SI	2021-06-06 19:10:59	2021-06-16 01:36:00	SI	2021-06-06 19:10:59	2021-06-16 01:36:00	0		N/D	0	0		N/D	0	0		N/D	0	Fallecio	0		0	100	0	100	0	100	0	0
239	SI	2022	NO	78	F	SI	0	2022-07-01 17:58:33	0	2022-09-08	2022-09-10		Urgencias	2022-09-05 22:05:57	2022-09-08	4		SI	2022-08-25	2022-09-08	SI	2022-09-06	2022-09-08	NO			0		N/D	0	0		N/D	0	0		N/D	0	Hospitalizacion	0		0	100	0	100	0	100	0	0
37	SI	2021	NO	69	M	SI	1	2021-03-29 16:59:57	1	2021-04-29 16:02:00		2021-04-29 16:02:00	Hospitalización	2021-04-10 22:40:56		18.71	2021-04-14	SI	2021-04-11	2021-04-29 16:02:03	SI	2021-04-12	2021-04-29 16:02:03	SI	2021-04-12	2021-04-29 16:02:03	0		N/D	0	0		N/D	0	1	2021-04-14	SAMS	1	Fallecio	1	2021-04-14	0	100	0	100	0	100	0	1
42	SI	2021	NO	77	M	SI	1	2021-04-07 13:49:00	1	2021-04-25 17:28:00		2021-04-25 17:28:00	Hospitalización	2021-04-11 09:11:57		14.33	2021-04-15	SI	2021-04-12	2021-04-25 17:28:01	SI	2021-04-12	2021-04-25 17:28:01	SI	2021-04-12	2021-04-25 17:28:01	0		N/D	0	0		N/D	0	1	2021-04-15	E. coli	1	Fallecio	0		1	3.6167	0	100	0	100	0	0
88	SI	2021	NO	61	F	SI	1	2021-06-10 15:33:59	1	2021-07-11 09:24:00		2021-07-11 09:24:00	Urgencias	2021-06-22 22:40:57		21.42	2021-06-26	SI	2021-06-22 22:40:57	2021-07-11 09:24:00	SI	2021-06-22	2021-07-11 09:24:00	SI	2021-06-22	2021-07-11 09:24:00	0		N/D	0	0		N/D	0	1	2021-06-26	Aspergilus	1	Fallecio	0		0	100	0	100	1	3.0549	0	1
161	SI	2021	SI	90	F	SI	0	2021-12-30 22:43:58	1	2022-01-05 12:24:59		2022-01-05 12:24:59	Urgencias	2021-12-31 03:42:02		5.33		SI	2022-01-03	2022-01-05 12:24:59	NO			NO			0		N/D	0	0		N/D	0	0		N/D	0	Fallecio	0		0	100	0	100	0	100	1	1
62	SI	2021	SI	83	M	SI	1	2021-05-08	1	2021-05-31 14:01:59		2021-05-31 14:01:59	Hospitalización	2021-05-09		22	2021-05-27	SI	2021-05-18	2021-05-31 14:01:59	SI	2021-05-18	2021-05-31 14:01:59	SI	2021-05-18	2021-05-31 14:01:59	1	2021-05-27	Candida spp	1	0		N/D	0	0		N/D	0	Fallecio	0		0	100	0	100	1	18	0	0
144	SI	2021	NO	55	M	SI	0	2021-11-09 09:22:01	1	2021-11-21 09:58:59		2021-11-21 09:58:59	Urgencias	2021-11-09 18:10:56		11.63		SI	2021-11-17	2021-11-21 09:58:59	SI	2021-11-17	2021-11-21 09:58:59	SI	2021-11-17	2021-11-21 09:58:59	0		N/D	0	0		N/D	0	0		N/D	0	Fallecio	0		0	100	0	100	0	100	0	0
47	SI	2021	SI	77	M	SI	1	2021-04-19	1	2021-05-08 07:14:00		2021-05-08 07:14:00	Hospitalización	2021-04-22		16	2021-05-07	SI	2021-04-22	2021-05-08 07:14:00	SI	2021-04-22	2021-05-08 07:14:00	SI	2021-05-07	2021-05-08 07:14:00	0		N/D	0	0		N/D	0	1	2021-05-07	SAMS	1	Fallecio	1	2021-05-07	0	100	0	100	0	100	0	0
105	SI	2021	SI	72	F	SI	1	2021-06-26	1	2021-07-18 12:29:00		2021-07-18 12:29:00	Urgencias	2021-06-28		20	2021-07-12	SI	2021-06-28	2021-07-18 12:29:00	SI	2021-06-28	2021-07-18 12:29:00	SI	2021-06-28	2021-07-18 12:29:00	1	2021-07-12	K. pneumoniae	1	1	2021-07-12	E. faecalis	1	0		N/D	0	Fallecio	1	2021-07-12	1	14	0	100	0	100	0	0
75	SI	2021	SI	61	M	SI	0	2021-05-31 00:57:01	1	2021-06-14 09:33:00		2021-06-14 09:33:00	Hospitalizacion	2021-06-02 10:45:59		11.92		SI	2021-06-02	2021-06-14 09:33:00	SI	2021-06-02	2021-06-14 09:33:00	SI	2021-06-02	2021-06-14 09:33:00	0		N/D	0	0		N/D	0	0		N/D	0	Fallecido	0		0	100	0	100	0	100	1	1
185	SI	2022	NO	75	M	SI	1	2022-02-06 15:09:04	1	2022-02-24 12:33:06		2022-02-24 12:33:06	Urgencias	2022-02-10 03:52:59		14.33	2022-02-15	SI	2022-02-10	2022-02-24 12:33:06	SI	2022-02-10	2022-02-24 12:33:06	SI	2022-02-10	2022-02-24 12:33:06	0		N/D	0	0		N/D	0	1	2022-02-15	No identificado	1	Fallecio	0		0	100	1	4.8382	0	100	0	0
109	SI	2021	NO	63	F	SI	1	2021-07-05 22:21:04	1	2021-07-27 13:23:00		2021-07-27 13:23:00	Urgencias	2021-07-15 00:16:59		12.54	2021-07-20	SI	2021-07-15 00:16:59	2021-07-27 13:23:00	SI	2021-07-15 00:16:59	2021-07-27 13:23:00	SI	2021-07-15 00:16:59	2021-07-27 13:23:00	0		N/D	0	1	2021-07-20	P. miribalis	1	1	2021-07-20	E. cloacae	1	Fallecio	0		1	4.9882	0	100	0	100	0	0
28	SI	2021	NO	81	M	SI	0	2021-03-06 06:04:01	1	2021-03-15 09:27:00		2021-03-15 09:27:00	Urgencias	2021-03-06 06:14:58		9.13		SI	2021-03-06 06:14:58	2021-03-15 09:27:04	SI	2021-03-06 06:14:58	2021-03-15 09:27:04	SI	2021-03-06 06:14:58	2021-03-15 09:27:04	0		N/D	0	0		N/D	0	0		N/D	0	Fallecio	0		0	100	0	100	0	100	0	0
177	SI	2022	SI	69	M	SI	1	2022-01-24 06:56:18	1	2022-01-31 21:53:40		2022-01-31 21:53:40	Urgencias	2022-01-24 18:11:13		7.13	2022-01-28	SI	2022-01-24 18:11:13	2022-01-31 21:53:40	SI	2022-01-24 18:11:13	2022-01-31 21:53:40	SI	2022-01-24 18:11:13	2022-01-31 21:53:40	1	2022-01-28	E. faecalis	1	1	2022-01-28	E. faecalis	1	1	2022-01-28	SAMS	1	Fallecio	1	2022-01-28	0	100	0	100	0	100	0	0
15	SI	2021	NO	69	F	SI	0	2021-01-23 10:00:02	1	2021-02-05 13:43:00		2021-02-05 13:43:00	Hospitzalización	2021-01-28 00:24:02		8.54		SI	2021-01-28 00:24:02	2021-02-05	SI	2021-01-28 00:24:02	2021-02-05	SI	2021-02-01	2021-02-05	0		N/D	0	0		N/D	0	0		N/D	0	Fallecio	0		0	100	0	100	0	100	0	0
51	SI	2021	NO	68	F	SI	1	2021-04-22 13:12:00	1	2021-05-11 16:50:00		2021-05-11 16:50:00		2021-05-03 11:08:00		8.21	2021-05-07	SI	2021-05-02	2021-05-11 16:50:00	SI	2021-05-02	2021-05-11 16:50:00	SI	2021-05-02	2021-05-11 16:50:00	0		N/D	0	1	2021-05-07	E. coli	1	1	2021-05-07	K. pneumoniae (KPC)	1	Fallece	0		1	3.5361	0	100	1	3.5361	0	0
102	SI	2021	NO	42	F	SI	1	2021-06-25 02:54:57	1	2021-07-09 17:12:59		2021-07-09 17:12:59	Urgencias	2021-07-02 06:40:01		7.42	2021-07-06	SI	2021-07-02 06:40:01	2021-07-09 17:12:59	SI	2021-07-02 06:40:01	2021-07-09 17:12:59	SI	2021-07-02 06:40:01	2021-07-09 17:12:59	0		N/D	0	0		N/D	0	1	2021-07-06	SAMS	1	Fallecio	1	2021-07-06	0	100	0	100	0	100	0	1
30	SI	2021	NO	62	M	SI	0	2021-03-10 10:37:03	1	2021-03-17 06:15:00		2021-03-17 06:15:00	Urgencias	2021-03-10 10:36:02		6.79		SI	2021-03-10 10:36:02	2021-03-17 06:14:58	SI	2021-03-10 10:36:02	2021-03-17 06:14:58	SI	2021-03-10 10:36:02	2021-03-17 06:14:58	0		N/D	0	0		N/D	0	0		N/D	0	Fallecio	0		0	100	0	100	0	100	0	0
97	SI	2021	NO	58	M	SI	0	2021-06-15 16:38:03	1	2021-07-16 08:39:00		2021-07-16 08:39:00	Urgencias	2021-06-28		17.67		SI	2021-06-28	2021-07-16 08:39:00	SI	2021-06-28	2021-07-16 08:39:00	SI	2021-06-28	2021-07-16 08:39:00	0		N/D	0	0		N/D	0	1	2021-06-28	SAMS	1	Fallecio	0		0	100	0	100	0	100	0	0
111	SI	2021	NO	81	M	SI	0	2021-07-08 16:53:02	1	2021-07-20 15:49:59		2021-07-20 15:49:59	Unidad de cuidados intermedios	2021-07-11 00:19:00		9.63		SI	2021-07-11 00:19:00	2021-07-20 15:49:59	SI	2021-07-11 00:19:00	2021-07-20 15:49:59	SI	2021-07-15	2021-07-20 15:49:59	0		N/D	0	0		N/D	0	0		N/D	0	Fallecio	0		0	100	0	100	0	100	0	0
81	SI	2021	NO	79	F	SI	0	2021-06-06 14:33:56	1	2021-06-25 14:17:59		2021-06-25 14:17:59	Urgencias	2021-06-19 11:26:00		6.08		SI	2021-06-19 11:26:00	2021-06-25 14:17:59	SI	2021-06-19 11:26:00	2021-06-25 14:17:59	SI	2021-06-19 11:26:00	2021-06-25 14:17:59	0		N/D	0	0		N/D	0	0		N/D	0	Fallecio	0		0	100	0	100	0	100	0	0
56	SI	2021	NO	77	M	SI	0	2021-05-02 07:40:56	1	2021-05-18 20:32:00		2021-05-18 20:32:00	Urgencias	2021-05-07 02:09:01		11.75		SI	2021-05-07 02:09:01	2021-05-18 20:32:00	SI	2021-05-07 02:09:01	2021-05-18 20:32:00	SI	2021-05-07 02:09:01	2021-05-13 20:32:00	0		N/D	0	0		N/D	0	0		N/D	0	Fallecio	0		0	100	0	100	0	100	1	0
103	SI	2021	NO	45	M	SI	1	2021-06-25 19:38:03	1	2021-07-09 06:49:59		2021-07-09 06:49:59	Urgencias	2021-07-01 04:36:02		8.08	2021-07-07	SI	2021-07-01 04:36:02	2021-07-09 06:49:59	SI	2021-07-01 04:36:02	2021-07-09 06:49:59	SI	2021-07-01 04:36:02	2021-07-09 06:49:59	0		N/D	0	0		N/D	0	1	2021-07-07	No identificado	1	Fallecio	0		0	100	1	5.8083	0	100	0	1
61	SI	2021	NO	76	F	SI	0	2021-05-07 22:39:56	1	2021-05-21 15:09:59		2021-05-21 15:09:59	Urgencias	2021-05-14 12:33:59		7.08		SI	2021-05-14 12:33:59	2021-05-22 15:10:00	SI	2021-05-14 12:33:59	2021-05-22 15:10:00	SI	2021-05-15 12:33:59	2021-05-21 15:09:59	0		N/D	0	0		N/D	0	0		N/D	0	Fallecio	0		0	100	0	100	0	100	0	0
58	SI	2021	NO	66	F	SI	1	2021-05-02 21:36:00	1	2021-05-18 13:54:59		2021-05-17 13:55:00	Urgencias	2021-05-04 20:55:58		13.67	2021-05-08	SI	2021-05-04 20:55:58	2021-05-18 13:54:59	SI	2021-05-04 20:55:58	2021-05-18 13:54:59	SI	2021-05-04 20:55:58	2021-05-18 13:54:59	0		N/D	0	0		N/D	0	1	2021-05-08	SAMR	1	Fallecio	1	2021-05-08	0	100	0	100	0	100	0	0
3	SI	2021	SI	69	M	SI	1	2020-12-28	1	2021-01-11 18:54:59		2021-01-11 18:54:59	Urgencias	2020-12-29		12	2021-01-09	SI	2021-01-01	2021-01-11	SI	2021-01-01	2021-01-11	SI	2021-01-04	2021-01-11	0		N/D	0	0		N/D	0	1	2021-01-09	No identificado	1	Fallecio	0		0	100	1	11	0	100	0	0
60	SI	2021	NO	58	M	SI	0	2021-05-05 09:27:04	1	2021-05-22 18:06:00		2021-05-22 18:06:00	Urgencias	2021-05-08 10:06:57		14.29		SI	2021-05-08	2021-05-22 18:06:00	SI	2021-05-08	2021-05-22 18:06:00	SI	2021-05-08	2021-05-22 18:06:00	0		N/D	0	0		N/D	0	0		N/D	0	Fallecio	0		0	100	0	100	0	100	0	0
77	SI	2021	NO	56	M	SI	0	2021-06-01 09:08:03	1	2021-06-14 00:06:00		2021-06-13 00:06:00	Urgencias	2021-06-04 21:20:00		9.08		SI	2021-06-04	2021-06-14 00:06:00	SI	2021-06-04	2021-06-14 00:06:00	SI	2021-06-05	2021-06-14 00:06:00	0		N/D	0	0		N/D	0	0		N/D	0	Fallecio	0		0	100	0	100	0	100	0	0
5	SI	2021	SI	75	M	SI	1	2020-12-31 23:03:59	1	2021-01-23 10:03:00		2021-01-23 10:03:00	Hospitzalización	2021-01-06		15.83	2021-01-22	SI	2021-01-06	2021-01-23 10:03:04	SI	2021-01-06	2021-01-23 10:03:04	SI	2021-01-06	2021-01-23 10:03:04	0		N/D	0	1	2021-01-12	Candida spp	0	1	2021-01-22	No identificado	1	Fallecio	0		0	100	1	16	1	6	0	0
96	SI	2021	NO	69	M	SI	0	2021-06-15 04:33:01	1	2021-06-25 05:44:00		2021-06-25 05:44:00	Urgencias	2021-06-16		6		SI	2021-06-19	2021-06-25 05:44:00	SI	2021-06-18	2021-06-25 05:44:00	SI	2021-06-18	2021-06-25 05:44:00	0		N/D	0	0		N/D	0	0		N/D	0	Fallecio	0		0	100	0	100	0	100	0	0
95	SI	2021	SI	46	M	SI	1	2021-06-13	1	2021-06-29 18:13:00		2021-06-29 18:13:00	Urgencias	2021-06-14		14	2021-06-27	SI	2021-06-14	2021-06-29 18:13:00	SI	2021-06-14	2021-06-29 18:13:00	SI	2021-06-14	2021-06-29 18:13:00	1	2021-06-27	K. pneumoniae (KPC)	1	0		N/D	0	1	2021-06-28	SAMS	1	Fallecio	1	2021-06-28	1	13	0	100	0	100	0	0
76	SI	2021	NO	54	F	SI	1	2021-05-31 01:19:03	1	2021-06-18 07:00:00		2021-06-18 07:00:00	Urgencias	2021-06-05 15:45:56		13.63	2021-06-10	SI	2021-06-05	2021-06-18 07:00:00	SI	2021-06-05	2021-06-18 07:00:00	SI	2021-06-05	2021-06-18 07:00:00	0		N/D	0	1	2021-06-10	Candida spp	0	0		N/D	0	Fallecio	0		0	100	0	100	1	4.3431	0	0
44	SI	2021	NO	56	F	SI	0	2021-04-09	1	2021-05-04 09:13:59		2021-05-04 09:13:59	Hospitalización	2021-04-20 08:03:59		14.04		SI	2021-04-20 08:03:59	2021-05-04 09:13:59	SI	2021-04-20 08:03:59	2021-05-04 09:13:59	SI	2021-04-20 08:03:59	2021-05-04 09:13:59	0		N/D	0	0		N/D	0	1	2021-04-26	Candida spp	0	Fallecio	0		0	100	0	100	0	100	0	1
8	SI	2021	SI	65	F	SI	1	2021-01-04	1	2021-01-22 05:53:00		2021-01-22 05:53:00	Urgencias	2021-01-05		17	2021-01-13	SI	2021-01-05	2021-01-22	SI	2021-01-05	2021-01-22	SI	2021-01-05	2021-01-22	1	2021-01-15	S. hominis	1	0		N/D	0	0		N/D	0	Fallecio	1	2021-01-15	0	100	0	100	0	100	0	0
166	SI	2022	SI	53	M	SI	1	2022-01-10 10:59:22	1	2022-01-29 16:06:37		2022-01-29 16:06:37	Urgencias	2022-01-10 14:33:38		19.04	2022-01-18	SI	2022-01-11	2022-01-29 16:06:37	SI	2022-01-11	2022-01-29 16:06:37	SI	2022-01-11	2022-01-29 16:06:37	1	2022-01-26	E. faecalis	1	1	2022-01-18	E. coli	1	1	2022-01-18	Candida spp	0	Fallecido	1	2022-01-26	1	3.3933	1	3.3933	0	100	0	1
178	SI	2022	NO	64	M	SI	1	2022-01-24 15:25:20	1	2022-02-04 01:06:54		2022-02-04 01:06:54	Urgencias	2022-01-25 20:34:39		9.17	2022-02-03	SI	2022-01-24 18:11:13	2022-02-04 01:06:54	SI	2022-01-24 18:11:13	2022-02-04 01:06:54	SI	2022-01-24 18:11:13	2022-02-04 01:06:54	1	2022-02-03	S. Marcescens	1	0		N/D	0	0		N/D	0	Fallecio	0		1	8.1426	0	100	0	100	1	1
78	SI	2021	NO	58	F	SI	0	2021-06-01 20:44:00	1	2021-06-13 12:06:00		2021-06-13 12:06:00	Urgencias	2021-06-10		7.25		SI	2021-06-10	2021-06-13 12:06:00	SI	2021-06-06	2021-06-13 12:06:00	SI	2021-06-06	2021-06-13 12:06:00	0		N/D	0	0		N/D	0	0		N/D	0	Fallecio	0		0	100	0	100	0	100	0	1
175	SI	2022	NO	76	M	SI	1	2022-01-21 12:15:07	1	2022-02-17 09:32:02		2022-02-17 09:32:02	Urgencias	2022-01-24 10:23:13		23.96	2022-01-28	SI	2022-01-24	2022-02-17 09:32:02	SI	2022-01-24	2022-02-17 09:32:02	SI	2022-01-24	2022-02-17 09:32:02	0		N/D	0	0		N/D	0	1	2022-01-28	E. hormaechii	1	Fallecido	0		1	3.5672	0	100	0	100	0	0
7	SI	2021	SI	76	M	SI	1	2021-01-03	1	2021-01-20 08:03:59		2021-01-20 08:03:59	Urgencias	2021-01-05		15	2021-01-16	SI	2021-01-05	2021-01-20	SI	2021-01-05	2021-01-20	SI	2021-01-05	2021-01-20	1	2021-01-16	K. pneumoniae (KPC)	1	0		N/D	0	1	2021-01-16	SAMS	0	Fallecio	1	2021-01-16	1	11	0	100	0	100	0	0
27	SI	2021	NO	75	M	SI	0	2021-02-23 12:14:58	1	2021-03-07 23:12:59		2021-03-07 23:12:59	Urgencias	2021-02-24 05:01:58		11.75		SI	2021-02-24 05:01:58	2021-03-07 23:13:03	SI	2021-02-24 05:01:58	2021-03-07 23:13:03	SI	2021-02-24 05:01:58	2021-03-07 23:13:03	0		N/D	0	0		N/D	0	0		N/D	0	Fallecio	0		0	100	0	100	0	100	0	0
72	SI	2021	NO	36	M	SI	1	2021-05-30 14:18:57	1	2021-06-14 08:24:00		2021-06-14 08:24:00	Urgencias	2021-06-01 23:47:02		13.33	2021-06-05	SI	2021-06-01	2021-06-14 08:24:00	SI	2021-06-01	2021-06-14 08:24:00	SI	2021-06-01	2021-06-14 08:24:00	1	2021-06-05	P. mirabilis	1	1	2021-06-05	E. faecalis	1	1	2021-06-05	SAMS	1	Fallecio	1	2021-06-05	1	3.009	0	100	0	100	0	0
192	SI	2022	NO	85	F	SI	0	2022-02-16 15:23:19	1	2022-02-24 18:35:48		2022-02-24 18:35:48	Remitida	2022-02-20		3.75		SI	2022-02-18	2022-02-24 18:35:48	NO			NO			0		N/D	0	0		N/D	0	0		N/D	0	Fallecio	0		0	100	0	100	0	100	1	0
54	SI	2021	NO	70	M	SI	0	2021-04-24 16:56:03	1	2021-05-01 13:59:59		2021-04-30 14:00:00	Urgencias	2021-04-25 15:38:00		5.92		SI	2021-04-25	2021-05-01 13:59:59	SI	2021-04-25	2021-05-01 13:59:59	SI	2021-04-25	2021-05-01 13:59:59	0		N/D	0	0		N/D	0	0		N/D	0	Fallecio	0		0	100	0	100	0	100	0	0
17	SI	2021	SI	78	F	SI	1	2021-01-27	1	2021-02-20 08:55:59		2021-02-20 08:55:59	Hospitzalización	2021-01-31		20	2021-02-18	SI	2021-01-31	2021-02-20	SI	2021-02-04	2021-02-20	SI	2021-02-11	2021-02-20	0		N/D	0	0		N/D	0	1	2021-02-18	No identificado	1	Fallecio	0		0	100	1	18	0	100	0	0
[truncated: 65 more columns]
