# Supplementary material for: Effect of COVID-19 on infections associated with medical devices in critical care
Source: BMC Infect Dis. 2024 Jan 22;24:110. doi: 10.1186/s12879-023-08934-1 (PMC10801999; doi:10.1186/s12879-023-08934-1)
Supplement: Supplementary file 4 — Supplementary Material 4 [file 12879_2023_8934_MOESM4_ESM.xlsx]

## Sheet: Sheet1
Table S3 Cohort adjusted for days of ventilation
ID	INCLUIDO	AÑO	Muerte_asociada	EDAD	SEXO	COVID	IAAS	FECHA INGRESO FSFB	DESENLACE	FECHA FINAL DE SEGUIMIENTO	FECHA EGRESO FSFB	FECHA_DE_FALLECIMIENTO	PROCEDENCIA	FECHA_INGRESO_UCI	FECHA_EGRESO_UCI	DÍAS_UCI	FECHA_SINTOMAS_INFECCION	CATETER_VASCULAR	FECHA_CATETER	FECHA_FINAL_CATETER	USO_SONDA	FECHA_SONDA	FECHA_FINAL_SONDA	USO_OROTRAQUEAL_TRAQUEOSTOMIA	FECHA_OROTRAQUEAL_TRAQUEOSTOMIA	FECHA_FINAL_OROTRAQUEAL_TRAQUEOSTOMIA	HEMOCULTIVO_POSITIVO	FECHA_HEMOCULTIVO	PATOGENO_HEMOCULTIVO	ITS_AC	UROCULTIVO_POSITIVO	FECHA_UROCULTIVO	PATOGENO_UROCULTIVO	ISTU_AC	CULTIVO_NEUMONIA_POSITIVAS	FECHA_CULTIVO_TRAQUEALES	PATOGENO_SECRECIONES	NEU	DESTINO	IAAS_GRAM_POS	FECHA_GRAM_POS	IAAS_GRAM_NEG	FECHA_GRAM_NEG	IAAS_ATIPICOS	FECHA_ATIPICOS	IAAS_HONGOS	FECHA_HONGOS	Tabaquismo	Obesidad
3	SI	2021	SI	69	M	SI	1	2020-12-28	1	2021-01-11 18:54:59		2021-01-11 18:54:59	Urgencias	2020-12-29		12	2021-01-09	SI	2021-01-01	2021-01-11	SI	2021-01-01	2021-01-11	SI	2021-01-04	2021-01-11	0		N/D	0	0		N/D	0	1	2021-01-09	No identificado	1	Fallecio	0		0	100	1	11	0	100	0	0
6	SI	2021	NO	81	M	SI	0	2021-01-01 02:45:01	1	2021-01-15 07:03:00		2021-01-15 07:03:00	Urgencias	2021-01-02 13:20:03		12.71		SI	2021-01-02 13:20:03	2021-01-15 07:03:00	SI	2021-01-02 13:20:03	2021-06-18 19:52:59	SI	2021-01-02 13:20:03	2021-01-15 07:03:00	0		N/D	0	0		N/D	0	0		N/D	0	Fallecio	0		0	100	0	100	0	100	0	1
10	SI	2021	NO	73	F	SI	0	2021-01-13 20:20:58	1	2021-01-21 14:33:59		2021-01-21 14:33:59	Urgencias	2021-01-15 17:22:59		5.88		SI	2021-01-15 17:22:59	2021-01-21 14:33:56	SI	2021-01-15	2021-01-21 14:33:56	SI	2021-01-15	2021-01-21 14:33:56	0		N/D	0	0		N/D	0	0		N/D	0	Fallecio	0		0	100	0	100	0	100	0	1
15	SI	2021	NO	69	F	SI	0	2021-01-23 10:00:02	1	2021-02-05 13:43:00		2021-02-05 13:43:00	Hospitzalización	2021-01-28 00:24:02		8.54		SI	2021-01-28 00:24:02	2021-02-05	SI	2021-01-28 00:24:02	2021-02-05	SI	2021-02-01	2021-02-05	0		N/D	0	0		N/D	0	0		N/D	0	Fallecio	0		0	100	0	100	0	100	0	0
16	SI	2021	NO	54	M	SI	0	2021-01-26 11:52:56	1	2021-01-28 20:53:00		2021-01-28 20:53:00	Urgencias	2021-01-27 02:06:00		1.75		SI	2021-01-27 02:06:00	2021-01-28 20:52:56	SI	2021-01-27 02:06:00	2021-01-28 20:52:56	SI	2021-01-27 02:06:00	2021-01-28 20:52:56	0		N/D	0	0		N/D	0	0		N/D	0	Fallecio	0		0	100	0	100	0	100	0	0
17	SI	2021	SI	78	F	SI	1	2021-01-27	1	2021-02-20 08:55:59		2021-02-20 08:55:59	Hospitzalización	2021-01-31		20	2021-02-18	SI	2021-01-31	2021-02-20	SI	2021-02-04	2021-02-20	SI	2021-02-11	2021-02-20	0		N/D	0	0		N/D	0	1	2021-02-18	No identificado	1	Fallecio	0		0	100	1	18	0	100	0	0
22	SI	2021	NO	76	F	SI	0	2021-02-05 18:55:00	1	2021-02-22 00:56:59		2021-02-22 00:56:59	Hospitzalización	2021-02-08 18:24:02		13.25		SI	2021-02-16	2021-02-22 00:57:01	SI	2021-02-16	2021-02-22 00:57:01	SI	2021-02-16	2021-02-22 00:57:01	0		N/D	0	0		N/D	0	0		N/D	0	Fallecio	0		0	100	0	100	0	100	0	0
27	SI	2021	NO	75	M	SI	0	2021-02-23 12:14:58	1	2021-03-07 23:12:59		2021-03-07 23:12:59	Urgencias	2021-02-24 05:01:58		11.75		SI	2021-02-24 05:01:58	2021-03-07 23:13:03	SI	2021-02-24 05:01:58	2021-03-07 23:13:03	SI	2021-02-24 05:01:58	2021-03-07 23:13:03	0		N/D	0	0		N/D	0	0		N/D	0	Fallecio	0		0	100	0	100	0	100	0	0
28	SI	2021	NO	81	M	SI	0	2021-03-06 06:04:01	1	2021-03-15 09:27:00		2021-03-15 09:27:00	Urgencias	2021-03-06 06:14:58		9.13		SI	2021-03-06 06:14:58	2021-03-15 09:27:04	SI	2021-03-06 06:14:58	2021-03-15 09:27:04	SI	2021-03-06 06:14:58	2021-03-15 09:27:04	0		N/D	0	0		N/D	0	0		N/D	0	Fallecio	0		0	100	0	100	0	100	0	0
30	SI	2021	NO	62	M	SI	0	2021-03-10 10:37:03	1	2021-03-17 06:15:00		2021-03-17 06:15:00	Urgencias	2021-03-10 10:36:02		6.79		SI	2021-03-10 10:36:02	2021-03-17 06:14:58	SI	2021-03-10 10:36:02	2021-03-17 06:14:58	SI	2021-03-10 10:36:02	2021-03-17 06:14:58	0		N/D	0	0		N/D	0	0		N/D	0	Fallecio	0		0	100	0	100	0	100	0	0
42	SI	2021	NO	77	M	SI	1	2021-04-07 13:49:00	1	2021-04-25 17:28:00		2021-04-25 17:28:00	Hospitalización	2021-04-11 09:11:57		14.33	2021-04-15	SI	2021-04-12	2021-04-25 17:28:01	SI	2021-04-12	2021-04-25 17:28:01	SI	2021-04-12	2021-04-25 17:28:01	0		N/D	0	0		N/D	0	1	2021-04-15	E. coli	1	Fallecio	0		1	3.6167	0	100	0	100	0	0
43	SI	2021	SI	75	M	SI	1	2021-04-08	1	2021-04-23 04:59:00		2021-04-23 04:59:00	Urgencias	2021-04-10		13	2021-04-16	SI	2021-04-10	2021-04-23 04:59:00	SI	2021-04-10	2021-04-23 04:59:00	SI	2021-04-10	2021-04-23 04:59:00	0		N/D	0	1	2021-04-16	E. faecalis	1	1	2021-04-17	P. miribalis	1	Fallecio	1	2021-04-16	1	7	0	100	0	100	0	0
45	SI	2021	NO	84	M	SI	0	2021-04-12 23:00:57	1	2021-04-14 08:28:00		2021-04-14 08:28:00	Urgencias	2021-04-13 03:08:03		1.21		SI	2021-04-13 03:08:03	2021-04-14 08:28:00	SI	2021-04-13 03:08:03	2021-04-14 08:28:00	SI	2021-04-13 03:08:03	2021-04-14 08:28:00	0		N/D	0	0		N/D	0	0		N/D	0	Fallecio	0		0	100	0	100	0	100	0	0
46	SI	2021	NO	69	M	SI	0	2021-04-16 11:27:01	1	2021-04-22 12:20:00		2021-04-22 12:20:00	Hospitalización	2021-04-19 03:47:57		3.33		SI	2021-04-19 03:47:57	2021-04-22 12:20:00	SI	2021-04-19 03:47:57	2021-04-22 12:20:00	SI	2021-04-19 03:47:57	2021-04-22 12:20:00	0		N/D	0	0		N/D	0	0		N/D	0	Fallecio	0		0	100	0	100	0	100	0	0
47	SI	2021	SI	77	M	SI	1	2021-04-19	1	2021-05-08 07:14:00		2021-05-08 07:14:00	Hospitalización	2021-04-22		16	2021-05-07	SI	2021-04-22	2021-05-08 07:14:00	SI	2021-04-22	2021-05-08 07:14:00	SI	2021-05-07	2021-05-08 07:14:00	0		N/D	0	0		N/D	0	1	2021-05-07	SAMS	1	Fallecio	1	2021-05-07	0	100	0	100	0	100	0	0
48	SI	2021	NO	85	M	SI	0	2021-04-21 17:47:02	1	2021-05-07 22:16:59		2021-05-07 22:16:59	Hospitalización	2021-04-26 11:48:02		11.42		SI	2021-04-26 11:48:02	2021-05-07 22:16:59	SI	2021-04-26 11:48:02	2021-05-07 22:16:59	SI	2021-04-26 11:48:02	2021-05-07 22:16:59	0		N/D	0	0		N/D	0	0		N/D	0	Fallecio	0		0	100	0	100	0	100	0	0
50	SI	2021	NO	77	F	SI	0	2021-04-22 01:02:03	1	2021-05-13 18:06:59		2021-05-13 18:06:59	Hospitalización	2021-04-30 18:32:58		12.96		SI	2021-04-30 18:32:58	2021-05-13 18:06:59	SI	2021-04-30 18:32:58	2021-05-13 18:06:59	SI	2021-04-30 18:32:58	2021-05-13 18:06:59	0		N/D	0	0		N/D	0	0		N/D	0	Fallecio	0		0	100	0	100	0	100	0	0
51	SI	2021	NO	68	F	SI	1	2021-04-22 13:12:00	1	2021-05-11 16:50:00		2021-05-11 16:50:00		2021-05-03 11:08:00		8.21	2021-05-07	SI	2021-05-02	2021-05-11 16:50:00	SI	2021-05-02	2021-05-11 16:50:00	SI	2021-05-02	2021-05-11 16:50:00	0		N/D	0	1	2021-05-07	E. coli	1	1	2021-05-07	K. pneumoniae (KPC)	1	Fallece	0		1	3.5361	0	100	1	3.5361	0	0
54	SI	2021	NO	70	M	SI	0	2021-04-24 16:56:03	1	2021-05-01 13:59:59		2021-04-30 14:00:00	Urgencias	2021-04-25 15:38:00		5.92		SI	2021-04-25	2021-05-01 13:59:59	SI	2021-04-25	2021-05-01 13:59:59	SI	2021-04-25	2021-05-01 13:59:59	0		N/D	0	0		N/D	0	0		N/D	0	Fallecio	0		0	100	0	100	0	100	0	0
55	SI	2021	NO	60	M	SI	1	2021-04-25 15:25:03	1	2021-05-02 12:33:59		2021-05-02 12:33:59	Urgencias	2021-04-25 23:06:00		6.54	2021-04-29	SI	2021-04-27	2021-05-02 12:33:59	SI	2021-04-27	2021-05-02 12:33:59	SI	2021-04-28	2021-05-02 12:33:59	0		N/D	0	0		N/D	0	1	2021-04-29	K. pneumoniae	1	Fallecio	0		1	3.0375	0	100	0	100	0	0
56	SI	2021	NO	77	M	SI	0	2021-05-02 07:40:56	1	2021-05-18 20:32:00		2021-05-18 20:32:00	Urgencias	2021-05-07 02:09:01		11.75		SI	2021-05-07 02:09:01	2021-05-18 20:32:00	SI	2021-05-07 02:09:01	2021-05-18 20:32:00	SI	2021-05-07 02:09:01	2021-05-13 20:32:00	0		N/D	0	0		N/D	0	0		N/D	0	Fallecio	0		0	100	0	100	0	100	1	0
58	SI	2021	NO	66	F	SI	1	2021-05-02 21:36:00	1	2021-05-18 13:54:59		2021-05-17 13:55:00	Urgencias	2021-05-04 20:55:58		13.67	2021-05-08	SI	2021-05-04 20:55:58	2021-05-18 13:54:59	SI	2021-05-04 20:55:58	2021-05-18 13:54:59	SI	2021-05-04 20:55:58	2021-05-18 13:54:59	0		N/D	0	0		N/D	0	1	2021-05-08	SAMR	1	Fallecio	1	2021-05-08	0	100	0	100	0	100	0	0
61	SI	2021	NO	76	F	SI	0	2021-05-07 22:39:56	1	2021-05-21 15:09:59		2021-05-21 15:09:59	Urgencias	2021-05-14 12:33:59		7.08		SI	2021-05-14 12:33:59	2021-05-22 15:10:00	SI	2021-05-14 12:33:59	2021-05-22 15:10:00	SI	2021-05-15 12:33:59	2021-05-21 15:09:59	0		N/D	0	0		N/D	0	0		N/D	0	Fallecio	0		0	100	0	100	0	100	0	0
62	SI	2021	SI	83	M	SI	1	2021-05-08	1	2021-05-31 14:01:59		2021-05-31 14:01:59	Hospitalización	2021-05-09		22	2021-05-27	SI	2021-05-18	2021-05-31 14:01:59	SI	2021-05-18	2021-05-31 14:01:59	SI	2021-05-18	2021-05-31 14:01:59	1	2021-05-27	Candida spp	1	0		N/D	0	0		N/D	0	Fallecio	0		0	100	0	100	1	18	0	0
66	SI	2021	NO	52	M	SI	1	2021-05-11 12:30:57	1	2021-05-23 15:02:00		2021-05-23 15:02:00	Urgencias	2021-05-14 12:24:02		9.08	2021-05-21	SI	2021-05-13	2021-05-23 15:02:00	SI	2021-05-13	2021-05-23 15:02:00	SI	2021-05-13	2021-05-23 15:02:00	0		N/D	0	0		N/D	0	1	2021-05-21	K. pneumoniae	0	Fallecio	0		1	6.4833	0	100	0	100	0	1
67	SI	2021	SI	63	M	SI	0	2021-05-12 09:08:03	1	2021-05-23 07:27:59		2021-05-23 07:27:59	Urgencias	2021-05-22 03:25:03		1.17		SI	2021-05-19	2021-05-23 07:27:59	SI	2021-05-19	2021-05-23 07:27:59	SI	2021-05-19	2021-05-23 07:27:59	0		N/D	0	0		N/D	0	0		N/D	0	Fallecio	0		0	100	0	100	0	100	0	0
71	SI	2021	SI	66	F	SI	0	2021-05-27 09:30:57	1	2021-05-31 11:37:59		2021-05-31 11:37:59	Urgencias	2021-05-29 21:30:57		1.58		SI	2021-05-29	2021-05-31 11:37:59	SI	2021-05-28	2021-05-31 11:37:59	SI	2021-05-28	2021-05-31 11:37:59	0		N/D	0	0		N/D	0	0		N/D	0	Fallecido	0		0	100	0	100	0	100	0	1
75	SI	2021	SI	61	M	SI	0	2021-05-31 00:57:01	1	2021-06-14 09:33:00		2021-06-14 09:33:00	Hospitalizacion	2021-06-02 10:45:59		11.92		SI	2021-06-02	2021-06-14 09:33:00	SI	2021-06-02	2021-06-14 09:33:00	SI	2021-06-02	2021-06-14 09:33:00	0		N/D	0	0		N/D	0	0		N/D	0	Fallecido	0		0	100	0	100	0	100	1	1
76	SI	2021	NO	54	F	SI	1	2021-05-31 01:19:03	1	2021-06-18 07:00:00		2021-06-18 07:00:00	Urgencias	2021-06-05 15:45:56		13.63	2021-06-10	SI	2021-06-05	2021-06-18 07:00:00	SI	2021-06-05	2021-06-18 07:00:00	SI	2021-06-05	2021-06-18 07:00:00	0		N/D	0	1	2021-06-10	Candida spp	0	0		N/D	0	Fallecio	0		0	100	0	100	1	4.3431	0	0
77	SI	2021	NO	56	M	SI	0	2021-06-01 09:08:03	1	2021-06-14 00:06:00		2021-06-13 00:06:00	Urgencias	2021-06-04 21:20:00		9.08		SI	2021-06-04	2021-06-14 00:06:00	SI	2021-06-04	2021-06-14 00:06:00	SI	2021-06-05	2021-06-14 00:06:00	0		N/D	0	0		N/D	0	0		N/D	0	Fallecio	0		0	100	0	100	0	100	0	0
78	SI	2021	NO	58	F	SI	0	2021-06-01 20:44:00	1	2021-06-13 12:06:00		2021-06-13 12:06:00	Urgencias	2021-06-10		7.25		SI	2021-06-10	2021-06-13 12:06:00	SI	2021-06-06	2021-06-13 12:06:00	SI	2021-06-06	2021-06-13 12:06:00	0		N/D	0	0		N/D	0	0		N/D	0	Fallecio	0		0	100	0	100	0	100	0	1
81	SI	2021	NO	79	F	SI	0	2021-06-06 14:33:56	1	2021-06-25 14:17:59		2021-06-25 14:17:59	Urgencias	2021-06-19 11:26:00		6.08		SI	2021-06-19 11:26:00	2021-06-25 14:17:59	SI	2021-06-19 11:26:00	2021-06-25 14:17:59	SI	2021-06-19 11:26:00	2021-06-25 14:17:59	0		N/D	0	0		N/D	0	0		N/D	0	Fallecio	0		0	100	0	100	0	100	0	0
84	SI	2021	NO	45	M	SI	0	2021-06-07 09:21:01	1	2021-06-12 07:57:00		2021-06-12 07:57:00	Urgencias	2021-06-10 23:07:00		2.33		SI	2021-06-10 23:07:00	2021-06-12 07:57:00	SI	2021-06-10 23:07:00	2021-06-12 07:57:00	SI	2021-06-10 23:07:00	2021-06-12 07:57:00	0		N/D	0	0		N/D	0	0		N/D	0	Fallecio	0		0	100	0	100	0	100	1	0
89	SI	2021	NO	53	M	SI	0	2021-06-11 06:14:58	1	2021-06-25 18:22:59		2021-06-25 18:22:59	Urgencias			1.79		SI	2021-06-24	2021-06-25 18:22:59	SI	2021-06-24	2021-06-25 18:22:59	SI	2021-06-24	2021-06-25 18:22:59	0		N/D	0	0		N/D	0	0		N/D	0	Fallecio	0		0	100	0	100	0	100	0	0
90	SI	2021	NO	59	M	SI	0	2021-06-11 15:25:03	1	2021-06-22 13:09:59		2021-06-22 13:09:59	Urgencias	2021-06-21		2.63		SI	2021-06-21	2021-06-22 13:09:59	SI	2021-06-21	2021-06-22 13:09:59	SI	2021-06-21	2021-06-22 13:09:59	0		N/D	0	0		N/D	0	0		N/D	0	Fallecio	0		0	100	0	100	0	100	0	0
92	SI	2021	NO	51	M	SI	0	2021-06-12 17:16:56	1	2021-06-18 17:14:00		2021-06-18 17:14:00	Urgencias	2021-06-16 21:27:56		1.79		SI	2021-06-16	2021-06-18 17:14:00	SI	2021-06-16	2021-06-18 17:14:00	SI	2021-06-16	2021-06-18 17:14:00	0		N/D	0	0		N/D	0	0		N/D	0	Fallecio	0		0	100	0	100	0	100	0	0
94	SI	2021	SI	48	M	SI	1	2021-06-13	1	2021-06-23 14:37:00		2021-06-23 14:37:00	Hospitalización	2021-06-20		3	2021-06-23	SI	2021-06-20	2021-06-23 14:37:00	SI	2021-06-20	2021-06-23 14:37:00	SI	2021-06-20	2021-06-23 14:37:00	1	2021-06-23	SAMS	1	0		N/D	0	0		N/D	0	Fallecio	1	2021-06-23	0	100	0	100	0	100	0	0
96	SI	2021	NO	69	M	SI	0	2021-06-15 04:33:01	1	2021-06-25 05:44:00		2021-06-25 05:44:00	Urgencias	2021-06-16		6		SI	2021-06-19	2021-06-25 05:44:00	SI	2021-06-18	2021-06-25 05:44:00	SI	2021-06-18	2021-06-25 05:44:00	0		N/D	0	0		N/D	0	0		N/D	0	Fallecio	0		0	100	0	100	0	100	0	0
102	SI	2021	NO	42	F	SI	1	2021-06-25 02:54:57	1	2021-07-09 17:12:59		2021-07-09 17:12:59	Urgencias	2021-07-02 06:40:01		7.42	2021-07-06	SI	2021-07-02 06:40:01	2021-07-09 17:12:59	SI	2021-07-02 06:40:01	2021-07-09 17:12:59	SI	2021-07-02 06:40:01	2021-07-09 17:12:59	0		N/D	0	0		N/D	0	1	2021-07-06	SAMS	1	Fallecio	1	2021-07-06	0	100	0	100	0	100	0	1
103	SI	2021	NO	45	M	SI	1	2021-06-25 19:38:03	1	2021-07-09 06:49:59		2021-07-09 06:49:59	Urgencias	2021-07-01 04:36:02		8.08	2021-07-07	SI	2021-07-01 04:36:02	2021-07-09 06:49:59	SI	2021-07-01 04:36:02	2021-07-09 06:49:59	SI	2021-07-01 04:36:02	2021-07-09 06:49:59	0		N/D	0	0		N/D	0	1	2021-07-07	No identificado	1	Fallecio	0		0	100	1	5.8083	0	100	0	1
107	SI	2021	SI	64	F	SI	1	2021-07-02	1	2021-07-23 21:38:00		2021-07-23 21:38:00	Hospitalización	2021-07-10		13	2021-07-16	SI	2021-07-10	2021-07-23 21:38:00	SI	2021-07-10	2021-07-23 21:38:00	SI	2021-07-10	2021-07-23 21:38:00	1	2021-07-22	S. epidermidis	1	1	2021-07-15	P. miribalis	0	1	2021-07-16	SAMS	1	Fallecio	1	2021-07-16	1	5	0	100	0	100	0	0
109	SI	2021	NO	63	F	SI	1	2021-07-05 22:21:04	1	2021-07-27 13:23:00		2021-07-27 13:23:00	Urgencias	2021-07-15 00:16:59		12.54	2021-07-20	SI	2021-07-15 00:16:59	2021-07-27 13:23:00	SI	2021-07-15 00:16:59	2021-07-27 13:23:00	SI	2021-07-15 00:16:59	2021-07-27 13:23:00	0		N/D	0	1	2021-07-20	P. miribalis	1	1	2021-07-20	E. cloacae	1	Fallecio	0		1	4.9882	0	100	0	100	0	0
111	SI	2021	NO	81	M	SI	0	2021-07-08 16:53:02	1	2021-07-20 15:49:59		2021-07-20 15:49:59	Unidad de cuidados intermedios	2021-07-11 00:19:00		9.63		SI	2021-07-11 00:19:00	2021-07-20 15:49:59	SI	2021-07-11 00:19:00	2021-07-20 15:49:59	SI	2021-07-15	2021-07-20 15:49:59	0		N/D	0	0		N/D	0	0		N/D	0	Fallecio	0		0	100	0	100	0	100	0	0
120	SI	2022	NO	61	M	NO	0	2022-02-22 13:59:39	0	2022-02-24 14:23:19	2022-02-24 14:23:19		CIrugia	2022-02-22 21:54:17	2022-02-24 14:23:16	1.67		NO			SI	2022-02-22	2022-02-24	SI	2022-02-22	2022-02-24	0		N/D	0	0		N/D	0	0		N/D	0	Hospitalización	0		0	100	0	100	0	100	0	0
121	SI	2022	NO	89	F	NO	0	2022-07-10 20:12:37	1	2022-07-12 17:16:54		2022-07-12 17:16:54	Urgencias	2022-07-11 00:40:01		1.67		SI	2022-07-10	2022-07-12 17:16:54	SI	2022-07-10	2022-07-12 17:16:54	SI	2022-07-10	2022-07-12 17:16:54	0		N/D	0	0		N/D	0	0		N/D	0	Fallecio	0		0	100	0	100	0	100	1	0
128	SI	2021	NO	69	M	NO	0	2021-12-24 13:12:00	1	2021-12-26 10:34:59		2021-12-26 10:34:59	Remisión	2021-12-24 14:37:58		1.79		SI	2021-12-24	2021-12-26 10:34:59	SI	2021-12-24	2021-12-26 10:34:59	SI	2021-12-24	2021-12-26 10:34:59	1	2021-12-24	Streptococcus spp	0	0		N/D	0	0		N/D	0	Fallecio	0		0	100	0	100	0	100	0	0
135	SI	2022	SI	68	M	NO	0	2022-01-18 00:00:43	1	2022-01-20 22:36:33		2022-01-20 22:36:33	Cirugia	2022-01-18 23:45:27		1.92		SI	2022-01-18	2022-01-20 22:36:33	SI	2022-01-18	2022-01-20 22:36:33	SI	2022-01-18	2022-01-20 22:36:33	0		N/D	0	0		N/D	0	0		N/D	0	Fallecido	0		0	100	0	100	0	100	1	0
136	SI	2021	NO	84	F	NO	0	2021-11-28 11:08:00	1	2021-11-30 14:21:59		2021-11-30 14:21:59	Urgencias	2021-11-28 14:51:56		1.96		SI	2021-11-28	2021-11-30 14:21:59	SI	2021-11-29	2021-11-30 14:21:59	SI	2021-11-28	2021-11-30 14:21:59	0		N/D	0	0		N/D	0	0		N/D	0	Fallecio	0		0	100	0	100	0	100	0	1
138	SI	2022	NO	65	F	NO	0	2022-08-18 13:56:29	1	2022-08-20 18:36:55		2022-08-20 18:36:55	Remisión	2022-08-18 14:55:58		2.13		SI	2022-08-18	2022-08-20 18:36:55	SI	2022-08-18	2022-08-20 18:36:55	SI	2022-08-18	2022-08-20 18:36:55	0		N/D	0	0		N/D	0	0		N/D	0	Fallecio	0		0	100	0	100	0	100	0	0
139	SI	2021	NO	65	F	NO	0	2021-09-12 17:17:57	1	2021-09-15 01:23:00		2021-09-15 01:23:00	Remisión	2021-09-12 18:41:02		2.25		SI	2021-09-12	2021-09-15 01:23:00	SI	2021-09-12	2021-09-15 01:23:00	SI	2021-09-12	2021-09-15 01:23:00	0		N/D	0	0		N/D	0	0		N/D	0	Falleció	0		0	100	0	100	0	100	0	0
141	SI	2022	NO	64	F	NO	0	2022-09-02 12:44:38	0	2022-09-13	2022-09-24		Cirugía	2022-09-10 19:00:28	2022-09-13	2.25		SI	2022-09-10	2022-09-13	SI	2022-09-10	2022-09-13	SI	2022-09-10	2022-09-12	0		N/D	0	0		N/D	0	0		N/D	0	Hospitalizacion	0		0	100	0	100	0	100	0	0
144	SI	2021	NO	55	M	SI	0	2021-11-09 09:22:01	1	2021-11-21 09:58:59		2021-11-21 09:58:59	Urgencias	2021-11-09 18:10:56		11.63		SI	2021-11-17	2021-11-21 09:58:59	SI	2021-11-17	2021-11-21 09:58:59	SI	2021-11-17	2021-11-21 09:58:59	0		N/D	0	0		N/D	0	0		N/D	0	Fallecio	0		0	100	0	100	0	100	0	0
149	SI	2022	NO	97	F	NO	0	2022-02-18 15:57:44	1	2022-02-21 08:48:50		2022-02-21 08:48:50	Urgencias	2022-02-18 20:06:08		2.5		NO			NO			SI	2022-02-18	2022-02-21 08:48:50	0		N/D	0	0		N/D	0	0		N/D	0	Fallecio	0		0	100	0	100	0	100	0	0
152	SI	2021	NO	89	F	NO	0	2021-09-08 08:45:01	1	2021-09-11 09:20:59		2021-09-11 09:20:59	Urgencias	2021-09-08 17:40:59		2.63		SI	2021-09-08	2021-09-11 09:20:59	SI	2021-09-08	2021-09-11 09:20:59	SI	2021-09-08	2021-09-11 09:20:59	0		N/D	0	0		N/D	0	0		N/D	0	Falleció	0		0	100	0	100	0	100	0	1
153	SI	2022	NO	51	M	NO	0	2022-04-02 18:12:23	1	2022-04-05 17:00:03		2022-04-05 17:00:03	Urgencias	2022-04-03 01:47:16		2.63		SI	2022-04-03	2022-04-05 17:00:03	SI	2022-04-03	2022-04-05 17:00:03	SI	2022-04-03	2022-04-05 17:00:03	0		N/D	0	0		N/D	0	0		N/D	0	Fallecio	0		0	100	0	100	0	100	0	1
156	SI	2021	NO	20	M	NO	0	2021-09-02 17:07:00	0	2021-09-05 18:38:00	2021-09-05 18:38:00		Urgencia	2021-09-02 21:08:03	2021-09-05 18:38:00	2.88		SI	2021-09-02	2021-09-05	SI	2021-09-02	2021-09-05	SI	2021-09-02	2021-09-05	0		N/D	0	0		N/D	0	0		N/D	0	Remisión	0		0	100	0	100	0	100	1	0
157	SI	2021	NO	90	F	NO	0	2021-02-16 02:22:59	1	2021-02-19 00:20:59		2021-02-19 00:20:59	Urgencias	2021-02-16 02:12:02		2.92		SI	2021-02-16 02:12:02	2021-02-19 00:21:01	SI	2021-02-16 02:12:02	2021-02-19 00:21:01	SI	2021-02-16 02:12:02	2021-02-19 00:21:01	0		N/D	0	0		N/D	0	0		N/D	0	Fallecio	0		0	100	0	100	0	100	0	0
158	SI	2022	NO	55	M	NO	0	2022-08-22 10:40:39	0	2022-08-25 13:28:41	2022-08-25 13:28:41		Cirugia	2022-08-22 15:24:02	2022-08-25 13:28:42	2.92		NO			NO			SI	2022-08-22	2022-08-25 13:28:42	0		N/D	0	0		N/D	0	0		N/D	0	Domicilio	0		0	100	0	100	0	100	0	0
165	SI	2021	NO	71	F	NO	0	2021-08-14 19:48:00	1	2021-08-17 23:35:00		2021-08-17 23:35:00	Remisión	2021-08-14 19:46:59		3.13		SI	2021-08-14 19:46:59	2021-08-17 23:35:00	SI	2021-08-14 19:46:59	2021-08-17 23:35:00	SI	2021-08-14 19:46:59	2021-08-17 23:35:00	0		N/D	0	0		N/D	0	0		N/D	0	Fallecio	0		0	100	0	100	0	100	0	0
173	SI	2022	NO	68	F	SI	0	2022-01-20 11:23:16	1	2022-01-23 11:34:18		2022-01-23 11:34:18	Urgencias	2022-01-20 16:16:19		2.79		SI	2022-01-20	2022-01-23 11:34:18	SI	2022-01-20	2022-01-23 11:34:18	SI	2022-01-20	2022-01-23 11:34:18	0		N/D	0	0		N/D	0	0		N/D	0	Fallecido	0		0	100	0	100	0	100	1	0
177	SI	2022	SI	69	M	SI	1	2022-01-24 06:56:18	1	2022-01-31 21:53:40		2022-01-31 21:53:40	Urgencias	2022-01-24 18:11:13		7.13	2022-01-28	SI	2022-01-24 18:11:13	2022-01-31 21:53:40	SI	2022-01-24 18:11:13	2022-01-31 21:53:40	SI	2022-01-24 18:11:13	2022-01-31 21:53:40	1	2022-01-28	E. faecalis	1	1	2022-01-28	E. faecalis	1	1	2022-01-28	SAMS	1	Fallecio	1	2022-01-28	0	100	0	100	0	100	0	0
178	SI	2022	NO	64	M	SI	1	2022-01-24 15:25:20	1	2022-02-04 01:06:54		2022-02-04 01:06:54	Urgencias	2022-01-25 20:34:39		9.17	2022-02-03	SI	2022-01-24 18:11:13	2022-02-04 01:06:54	SI	2022-01-24 18:11:13	2022-02-04 01:06:54	SI	2022-01-24 18:11:13	2022-02-04 01:06:54	1	2022-02-03	S. Marcescens	1	0		N/D	0	0		N/D	0	Fallecio	0		1	8.1426	0	100	0	100	1	1
180	SI	2021	NO	66	M	NO	0	2021-12-07 13:09:59	0	2021-12-11 15:06:00	2021-12-11 15:06:00		Urgencias	2021-12-07 19:35:02	2021-12-11 11:06:00	3.63		SI	2021-12-07	2021-12-11	SI	2021-12-07	2021-12-11	SI	2021-12-07	2021-12-11	0		N/D	0	0		N/D	0	0		N/D	0	Hospitalización	0		0	100	0	100	0	100	1	1
183	SI	2022	NO	71	M	SI	0	2022-01-31 23:26:09	1	2022-02-03 23:34:28		2022-02-03 23:34:28	Urgencias	2022-02-01 18:56:00		2.17		SI	2022-02-02	2022-02-03 23:34:28	SI	2022-02-02	2022-02-03 23:34:28	SI	2022-02-02	2022-02-03 23:34:28	0		N/D	0	0		N/D	0	0		N/D	0	Fallecio	0		0	100	0	100	0	100	0	1
188	SI	2022	NO	20	M	NO	0	2022-03-09 13:01:20	1	2022-03-11 13:01:16		2022-03-11 13:01:16	Urgencias	2022-03-09 18:31:49		3.75		SI	2022-03-09	2022-03-11 13:01:16	SI	2022-03-09	2022-03-13 13:01:16	SI	2022-03-09	2022-03-11 13:01:16	0		N/D	0	0		N/D	0	0		N/D	0	Fallecio	0		0	100	0	100	0	100	0	0
189	SI	2022	NO	83	M	SI	0	2022-02-12 21:27:38	1	2022-02-17 18:02:11		2022-02-17 18:02:11	Urgencias	2022-02-13 02:02:32		4.63		SI	2022-02-13	2022-02-17 18:02:11	SI	2022-02-13	2022-02-17 18:02:11	SI	2022-02-13	2022-02-17 18:02:11	0		N/D	0	0		N/D	0	0		N/D	0	Fallecio	0		0	100	0	100	0	100	0	0
194	SI	2022	SI	79	M	NO	0	2022-01-07 23:58:33	1	2022-01-11 22:47:28		2022-01-11 22:47:28	Remisión	2022-01-07 23:01:49		3.96		SI	2022-01-07	2022-01-11 22:47:28	SI	2022-01-07	2022-01-11 22:47:28	SI	2022-01-07	2022-01-11 22:47:28	0		N/D	0	0		N/D	0	0		N/D	0	Fallecido	0		0	100	0	100	0	100	1	1
196	SI	2022	NO	85	F	NO	0	2022-07-23 03:17:42	1	2022-07-27 09:06:36		2022-07-27 09:06:36	Remisión	2022-07-23 07:51:01		4.04		SI	2022-07-23	2022-07-27 09:06:36	SI	2022-07-23	2022-07-27 09:06:36	SI	2022-07-23	2022-07-27 09:06:36	0		N/D	0	0		N/D	0	0		N/D	0	Fallecio	0		0	100	0	100	0	100	0	0
204	SI	2022	NO	66	M	NO	0	2022-03-05 03:22:19	1	2022-03-10 12:43:01		2022-03-10 12:43:01	Urgencias	2022-03-05 12:25:12		5		SI	2022-03-06	2022-03-10 12:43:01	SI	2022-03-05	2022-03-10 12:43:01	SI	2022-03-09	2022-03-10 12:43:01	0		N/D	0	0		N/D	0	0		N/D	0	Fallecio	0		0	100	0	100	0	100	0	0
207	SI	2022	NO	62	M	NO	0	2022-08-15 14:03:24	1	2022-08-20 16:10:56		2022-08-20 16:10:56	Urgencias	2022-08-15 14:58:42		5.04		SI	2022-08-15	2022-08-20 16:10:56	SI	2022-08-15	2022-08-20 16:10:56	SI	2022-08-15	2022-08-20 16:10:56	0		N/D	0	0		N/D	0	0		N/D	0		0		0	100	0	100	0	100	0	1
211	SI	2022	NO	64	F	NO	0	2022-09-02 07:18:46	0	2022-09-08	2022-09-13		Cirugía	2022-09-03 03:13:40	2022-09-08	5.38		SI	2022-09-02	2022-09-08	SI	2022-09-02	2022-09-07	SI	2022-09-02	2022-09-06	0		N/D	0	0		N/D	0	0		N/D	0	Hospitalizacion	0		0	100	0	100	0	100	0	0
212	SI	2021	NO	85	M	NO	0	2021-10-03 01:31:00	1	2021-10-08 13:02:00		2021-10-08 13:02:00	Remisión	2021-10-03 01:24:57		5.46		SI	2021-10-03	2021-10-08 13:02:00	SI	2021-10-03	2021-10-08 13:02:00	SI	2021-10-03	2021-10-08 13:02:00	0		N/D	0	0		N/D	0	0		N/D	0	Fallecio	0		0	100	0	100	0	100	0	0
213	SI	2021	NO	50	F	NO	0	2021-08-29 22:37:03	1	2021-09-04 12:56:00		2021-09-04 12:56:00	Urgencias	2021-08-30 00:43:03		5.5		SI	2021-08-29 22:37:03	2021-09-04 12:56:00	SI	2021-08-29 22:37:03	2021-09-04 12:56:00	SI	2021-08-29 22:37:03	2021-09-04 12:56:00	0		N/D	0	0		N/D	0	0		N/D	0	Fallecio	0		0	100	0	100	0	100	0	0
214	SI	2021	NO	85	M	NO	0	2021-09-10 09:28:56	1	2021-09-15 22:36:59		2021-09-15 22:36:59	Urgencias	2021-09-10 09:21:01		5.54		SI	2021-09-10 09:21:01	2021-09-10	SI	2021-09-10 09:21:01	2021-09-15 22:36:59	SI	2021-09-10	2021-09-15 22:36:59	0		N/D	0	0		N/D	0	0		N/D	0	Falleció	0		0	100	0	100	0	100	0	0
215	SI	2021	NO	34	M	NO	0	2021-10-25 01:32:00	1	2021-10-30 18:11:59		2021-10-30 18:11:59	Urgencias	2021-10-22		5.58		SI	2021-10-22	2021-10-30 18:11:59	NO			SI	2021-10-22	2021-10-30 18:11:59	0		N/D	0	0		N/D	0	0		N/D	0	Fallecio	0		0	100	0	100	0	100	0	0
219	SI	2022	NO	88	M	SI	0	2022-05-09 12:58:27	1	2022-05-21 03:08:27		2022-05-21 03:08:27	Urgencias	2022-05-10 01:28:50		11.04		SI	2022-05-10 16:31:53	2022-05-21 03:08:27	SI	2022-05-10 16:31:53	2022-05-21	SI	2022-05-10 16:31:53	2022-05-21	0		N/D	0	0		N/D	0	0		N/D	0	Fallecio	0		0	100	0	100	0	100	0	0
227	SI	2022	NO	78	F	NO	0	2022-05-13 00:29:48	0	2022-05-20 16:10:29	2022-05-20 16:10:29		Urgencias	2022-05-13 16:24:05	2022-05-20 16:10:24	6.96		NO			NO			SI	2022-05-14	2022-05-20 16:10:24	0		N/D	0	0		N/D	0	0		N/D	0	Domicilio	0		0	100	0	100	0	100	0	1
229	SI	2022	NO	59	M	NO	0	2022-03-29 16:30:08	0	2022-04-06 14:32:21	2022-04-06 14:32:21		Remision	2022-03-29 18:28:39	2022-04-06 14:32:21	7.83		SI	2022-03-29	2022-04-03	SI	2022-03-29	2022-04-06	SI	2022-03-29	2022-04-04	0		N/D	0	0		N/D	0	1	2022-03-30	SAMS	0	Traslado	0		0	100	0	100	0	100	0	0
232	SI	2022	NO	84	M	NO	0	2022-04-10 11:29:02	1	2022-04-19 02:28:01		2022-04-19 02:28:01	Cirugía	2022-04-10 18:48:05		8.29		SI	2022-04-10 18:48:05	2022-04-19 02:28:01	SI	2022-04-10 18:48:05	2022-04-19 02:28:01	SI	2022-04-18	2022-04-19 02:28:01	0		N/D	0	0		N/D	0	0		N/D	0	Fallecio	0		0	100	0	100	0	100	0	0
234	SI	2022	NO	52	M	NO	0	2022-02-22 12:35:34	1	2022-03-02 15:34:12		2022-06-12	CIrugia	2022-02-22	2022-03-02 15:34:16	8.6488		SI	2022-02-22	2022-03-02	SI	2022-02-22	2022-03-02	SI	2022-02-22	2022-03-02	0		N/D	0	0		N/D	0	0		N/D	0	Domicilio	0		0	100	0	100	0	100	0	1
236	SI	2022	NO	51	M	NO	0	2022-08-28 15:38:26	0	2022-09-13	2022-09-13		Remisión	2022-08-28 15:37:17	2022-09-13 04:07:24	9.17		SI	2022-08-28	2022-09-13	SI	2022-08-28	2022-09-13	SI	2022-08-28	2022-09-13	0		N/D	0	0		N/D	0	0		N/D	0	fallecio	0		0	100	0	100	0	100	0	0
237	SI	2022	NO	90	F	NO	1	2022-06-28 19:07:23	1	2022-07-09 06:29:28		2022-07-09 06:29:28	Cirugía	2022-06-29 00:01:17		10.25	2022-07-03	SI	2022-06-29 00:01:17	2022-07-02	NO			SI	2022-07-04	2022-07-09 06:29:28	0		N/D	0	0		N/D	0	1	2022-07-09	K. aerogenes	1	Fallecio	0		1	3.9991	0	100	0	100	0	0
238	SI	2021	NO	93	M	NO	0	2021-01-29 12:49:58	1	2021-02-09 12:31:00		2021-02-09 12:31:00	Urgencias	2021-01-29 19:04:56		10.71		SI	2021-01-29 19:04:56	2021-02-09 12:30:57	SI	2021-01-29 19:04:56	2021-02-09 12:30:57	SI	2021-01-29 19:04:56	2021-02-05	0		N/D	0	0		N/D	0	0		N/D	0	Fallecio	0		0	100	0	100	0	100	0	0
240	SI	2021	NO	44	M	NO	0	2021-10-19 16:03:04	1	2021-10-30 09:54:59		2021-10-30 09:54:59	Urgencias	2021-10-19 22:01:03		10.79		SI	2021-10-20	2021-10-27 09:55:00	SI	2021-10-20	2021-10-30 09:54:59	SI	2021-10-20	2021-10-30 09:54:59	0		N/D	0	0		N/D	0	1	2021-10-24	Candida spp	0	Fallecio	0		0	100	0	100	0	100	1	0
241	SI	2021	NO	38	F	NO	0	2021-08-24 01:38:03	1	2021-09-02 21:27:00		2021-09-02 21:27:00	Remitida	2021-08-24 00:49:58		10.83		SI	2021-08-26	2021-09-02	SI	2021-08-24	2021-09-02	SI	2021-08-24	2021-09-02 21:27:00	0		N/D	0	1	2021-08-26	E. coli (BLEE)	0	0		N/D	0	Fallecio	0		0	100	0	100	0	100	0	0
242	SI	2021	NO	81	M	NO	0	2021-09-04 15:49:58	1	2021-09-15 16:48:00		2021-09-15 16:48:00	Remisión	2021-09-04 15:44:03		11.04		SI	2021-09-04	2021-09-15 16:48:00	SI	2021-09-04	2021-09-15 16:48:00	SI	2021-09-05	2021-09-15 16:48:00	0		N/D	0	0		N/D	0	0		N/D	0	Fallecio	0		0	100	0	100	0	100	1	0
243	SI	2021	SI	69	M	NO	1	2021-12-26 15:14:58	1	2022-01-06 23:21:00		2022-01-06 23:21:00	Urgencias	2021-12-26 17:30:02		11.21	2021-12-30	SI	2021-12-27	2022-01-06 23:21:00	SI	2021-12-27	2022-01-06 23:21:00	SI	2021-12-27	2022-01-06 23:21:00	1	2021-12-30	E. faecalis	0	0		N/D	0	1	2021-12-30	K. variicola	1	Fallecio	1	2021-12-30	1	3.2708	0	100	0	100	0	1
244	SI	2022	NO	69	F	NO	0	2022-03-11 18:51:33	1	2022-03-23 10:24:23		2022-03-23 10:24:23	Urgencias	2022-03-11 23:59:42		11.42		SI	2022-03-11 23:59:42	2022-03-23 10:24:23	SI	2022-03-11 23:59:42	2022-03-23 10:24:23	SI	2022-03-11 23:59:42	2022-03-23 10:24:23	0		N/D	0	0		N/D	0	0		N/D	0	Fallecio	0		0	100	0	100	0	100	0	0
245	SI	2022	NO	48	F	NO	0	2022-06-04 13:22:56	1	2022-06-16 03:56:13		2022-06-16 03:56:13	Urgencias	2022-06-04 15:52:50		11.5		SI	2022-06-04 15:52:50	2022-06-16 03:56:13	SI	2022-06-04 15:52:50	2022-06-16 03:56:13	SI	2022-06-10	2022-06-15	0		N/D	0	0		N/D	0	0		N/D	0	Fallecio	0		0	100	0	100	0	100	0	0
249	SI	2022	NO	81	M	NO	0	2022-07-23 17:29:11	0	2022-08-05 16:13:41	2022-08-05 16:13:41		Urgencias	2022-07-23 21:36:08	2022-08-05 16:13:43	12.75		SI	2022-07-24	2022-07-30	SI	2022-07-23	2022-07-27	SI	2022-07-23	2022-07-25	0		N/D	0	0		N/D	0	0		N/D	0	Domicilio	0		0	100	0	100	0	100	0	0
251	SI	2022	NO	26	M	NO	1	2022-04-26 22:27:33	0	2022-05-10 16:31:41	2022-05-10 16:31:41		Urgencias	2022-04-27 23:57:42	2022-05-10 16:31:43	13.67	2022-05-01	SI	2022-04-27	2022-05-08	SI	2022-04-26	2022-05-02	SI	2022-04-26	2022-05-01	0		N/D	0	0		N/D	0	1	2022-05-01	SAMS	1	Domicilio	1	2022-05-01	0	100	0	100	0	100	1	0
252	SI	2022	NO	70	F	NO	0	2022-01-25 13:37:03	1	2022-02-08 10:48:19		2022-02-08 10:48:19	Urgencias	2022-01-25 17:23:51		13.71		SI	2022-01-25	2022-02-08 10:48:19	SI	2022-01-25	2022-02-08 10:48:19	SI	2022-01-25	2022-02-08 10:48:19	0		N/D	0	0		N/D	0	0		N/D	0	Fallecio	0		0	100	0	100	0	100	0	0
253	SI	2021	NO	63	F	NO	0	2021-08-11 15:37:00	1	2021-08-26		2021-08-26	Remisión	2021-08-11 18:37:00		15		SI	2021-08-11	2021-08-26	SI	2021-08-11 15:37:00	2021-08-26	SI	2021-08-11 15:37:00	2021-08-26	0		N/D	0	0		N/D	0	0		N/D	0	Fallecio	0		0	100	0	100	0	100	0	0
256	SI	2021	NO	46	F	NO	0	2021-10-01 16:02:03	1	2021-10-18 09:57:00		2021-10-18 09:57:00	Remisión	2021-10-01 15:42:02		17.75		SI	2021-10-01	2021-10-18 09:57:00	SI	2021-10-02	2021-10-19 09:56:59	SI	2021-10-02	2021-10-18 09:57:00	0		N/D	0	0		N/D	0	0		N/D	0	Fallecio	0		0	100	0	100	0	100	0	1
260	SI	2021	NO	77	M	NO	0	2021-12-23 18:26:03	1	2022-01-11 13:48:59		2022-01-11 13:48:59	Urgencias	2021-12-23 21:01:00		18.67		SI	2021-12-28	2022-01-11 13:48:59	SI	2021-12-30	2022-01-11 13:48:59	SI	2022-01-03	2022-01-11 13:48:59	0		N/D	0	0		N/D	0	0		N/D	0	Fallecio	0		0	100	0	100	0	100	1	0
262	SI	2022	NO	35	M	NO	0	2022-09-02 17:40:07	0	2022-09-22	2022-09-28		Urgencias	2022-09-03 01:23:31	2022-09-22	19		SI	2022-09-03	2022-09-22	SI	2022-09-03	2022-09-15	SI	2022-09-02	2022-09-13	0		N/D	0	0		N/D	0	0		N/D	0	Hospitalizacion	0		0	100	0	100	0	100	0	0
263	SI	2022	NO	82	F	NO	0	2022-05-29 23:13:03	1	2022-06-22 05:51:13		2022-06-22 05:51:13	Cirugía	2022-05-30 09:49:49		22.83		SI	2022-05-30 09:49:49	2022-06-22 05:51:13	SI	2022-05-30 09:49:49	2022-06-22	SI	2022-06-01	2022-06-22 05:51:13	0		N/D	0	0		N/D	0	0		N/D	0	Fallecio	0		0	100	0	100	0	100	0	1
266	SI	2021	NO	77	M	NO	0	2021-12-11 21:20:00	1	2022-01-08 02:39:59		2022-01-08 02:39:59	Urgencias	2021-12-12 17:04:59		26.38		SI	2021-12-13	2022-01-08 02:39:59	SI	2021-12-12	2022-01-08 02:39:59	SI	2021-12-28	2022-01-08 02:39:59	1	2021-12-25	S. hominis	0	1	2021-12-16	E. coli	0	0		N/D	0	Fallecio	0		0	100	0	100	0	100	0	0
269	SI	2022	NO	73	F	NO	1	2022-08-31 16:19:20	0	2022-09-30	2022-10-06		Urgencias	2022-09-01 00:45:04	2022-09-30	30	2022-09-06	SI	2022-08-31	2022-09-30	SI	2022-08-31	2022-09-13	SI	2022-08-31	2022-09-12	1	2022-09-06	S. epidermidis	1	1	2022-09-06	E. coli	1	1	2022-09-23	S. marcense	1	Hospitalizacion	1	2022-09-06	1	4.9687	0	100	0	100	0	0
273	SI	2022	NO	40	F	NO	0	2022-09-25 07:25:58	0	2022-12-01	2022-12-01		Remisión	2022-09-25 06:46:56	2022-12-01	67		SI	2022-09-25	2022-10-27	SI	2022-09-25	2022-10-27	SI	2022-09-26	2022-09-29	0		N/D	0	0		N/D	0	0		N/D	0	Domicilio	0		0	100	0	100	0	100	0	0
[truncated: 65 more columns]
